# Supplementary material for: Cellular heterogeneity in red and melanized focal muscle changes in farmed Atlantic salmon (Salmo salar) visualized by spatial transcriptomics
Source: Cell Tissue Res. 2023 Dec 13;395(2):199–210. doi: 10.1007/s00441-023-03850-x (PMC10837230; doi:10.1007/s00441-023-03850-x)
Supplement: Supplementary file 3 — Supplementary file3 (XLSX 72 KB) [file 441_2023_3850_MOESM3_ESM.xlsx]

## Sheet: Supplementary Table 1
Cluster	Category	GO term	p-value	Count	Size	Description
MFC cluster 2	Biological process	GO:0006412	8.84425e-121	86	403	Translation
MFC cluster 2	Biological process	GO:0043043	7.36077e-120	86	412	Peptide biosynthetic process
MFC cluster 2	Biological process	GO:0043604	8.48494e-118	86	433	Amide biosynthetic process
MFC cluster 2	Biological process	GO:0006518	3.64755e-114	86	473	Peptide metabolic process
MFC cluster 2	Biological process	GO:0043603	1.83669e-109	86	531	Cellular amide metabolic process
MFC cluster 2	Biological process	GO:0034645	5.51129e-102	86	640	Cellular macromolecule biosynthetic process
MFC cluster 2	Biological process	GO:1901566	5.52014e-88	86	915	Organonitrogen compound biosynthetic process
MFC cluster 2	Biological process	GO:0044267	8.55239e-53	88	2517	Cellular protein metabolic process
MFC cluster 2	Biological process	GO:0044271	1.02764e-51	87	2495	Cellular nitrogen compound biosynthetic process
MFC cluster 2	Biological process	GO:0009059	1.21667e-50	86	2474	Macromolecule biosynthetic process
MFC cluster 2	Biological process	GO:0010467	3.50363e-50	89	2801	Gene expression
MFC cluster 2	Biological process	GO:0019538	1.04733e-46	90	3184	Protein metabolic process
MFC cluster 2	Biological process	GO:0044249	1.29124e-45	87	2946	Cellular biosynthetic process
MFC cluster 2	Biological process	GO:1901576	1.44379e-44	87	3032	Organic substance biosynthetic process
MFC cluster 2	Biological process	GO:0009058	6.8688e-44	87	3089	Biosynthetic process
MFC cluster 2	Biological process	GO:1901564	1.83677e-41	91	3785	Organonitrogen compound metabolic process
MFC cluster 2	Biological process	GO:0044260	3.09429e-38	90	3989	Cellular macromolecule metabolic process
MFC cluster 2	Biological process	GO:0034641	5.52099e-34	91	4617	Cellular nitrogen compound metabolic process
MFC cluster 2	Biological process	GO:0043170	2.1073e-22	94	6875	Macromolecule metabolic process
MFC cluster 2	Biological process	GO:0044237	1.38139e-20	95	7413	Cellular metabolic process
MFC cluster 2	Biological process	GO:0006807	2.16955e-20	95	7452	Nitrogen compound metabolic process
MFC cluster 2	Biological process	GO:0044238	8.83174e-18	95	7996	Primary metabolic process
MFC cluster 2	Biological process	GO:0008152	4.35156e-17	97	8564	Metabolic process
MFC cluster 2	Biological process	GO:0071704	1.85999e-16	95	8291	Organic substance metabolic process
MFC cluster 2	Biological process	GO:0006414	0.000118661	4	38	Translational elongation
MFC cluster 2	Biological process	GO:0000463	0.000133258	2	3	Maturation of lsu-rrna from tricistronic rrna transcript (ssu-rrna, 5.8s rrna, lsu-rrna)
MFC cluster 2	Biological process	GO:0009987	0.000175162	103	13658	Cellular process
MFC cluster 2	Biological process	GO:0000470	0.000440305	2	5	Maturation of lsu-rrna
MFC cluster 2	Biological process	GO:0002182	0.00155751	2	9	Cytoplasmic translational elongation
MFC cluster 2	Biological process	GO:0002181	0.00193837	2	10	Cytoplasmic translation
MFC cluster 2	Biological process	GO:0042273	0.00193837	2	10	Ribosomal large subunit biogenesis
MFC cluster 2	Biological process	GO:0010508	0.00235876	2	11	Positive regulation of autophagy
MFC cluster 2	Biological process	GO:0042254	0.00354051	4	93	Ribosome biogenesis
MFC cluster 2	Biological process	GO:0098542	0.0087149	3	63	Defense response to other organism
MFC cluster 2	Biological process	GO:0006826	0.009442	2	22	Iron ion transport
MFC cluster 2	Biological process	GO:0022613	0.00945143	4	123	Ribonucleoprotein complex biogenesis
MFC cluster 2	Biological process	GO:0009607	0.00989834	3	66	Response to biotic stimulus
MFC cluster 2	Biological process	GO:0043207	0.00989834	3	66	Response to external biotic stimulus
MFC cluster 2	Biological process	GO:0051707	0.00989834	3	66	Response to other organism
MFC cluster 2	Biological process	GO:0006879	0.0102963	2	23	Cellular iron ion homeostasis
MFC cluster 2	Biological process	GO:0046916	0.0111835	2	24	Cellular transition metal ion homeostasis
MFC cluster 2	Biological process	GO:0055072	0.0111835	2	24	Iron ion homeostasis
MFC cluster 2	Biological process	GO:0000041	0.0111835	2	24	Transition metal ion transport
MFC cluster 2	Biological process	GO:0044419	0.0120694	3	71	Biological process involved in interspecies interaction between organisms
MFC cluster 2	Biological process	GO:0010506	0.013055	2	26	Regulation of autophagy
MFC cluster 2	Biological process	GO:0009896	0.0140382	2	27	Positive regulation of catabolic process
MFC cluster 2	Biological process	GO:0031331	0.0140382	2	27	Positive regulation of cellular catabolic process
MFC cluster 2	Biological process	GO:0000413	0.0140382	2	27	Protein peptidyl-prolyl isomerization
MFC cluster 2	Biological process	GO:0006956	0.0150526	2	28	Complement activation
MFC cluster 2	Biological process	GO:0018208	0.0150526	2	28	Peptidyl-proline modification
MFC cluster 2	Biological process	GO:0055076	0.0150526	2	28	Transition metal ion homeostasis
MFC cluster 2	Biological process	GO:0006959	0.0229858	2	35	Humoral immune response
MFC cluster 2	Biological process	GO:0002252	0.0229858	2	35	Immune effector process
MFC cluster 2	Biological process	GO:0002253	0.0281354	2	39	Activation of immune response
MFC cluster 2	Biological process	GO:0050778	0.0294887	2	40	Positive regulation of immune response
MFC cluster 2	Biological process	GO:0002684	0.0308675	2	41	Positive regulation of immune system process
MFC cluster 2	Biological process	GO:0045087	0.0366302	2	45	Innate immune response
MFC cluster 2	Biological process	GO:0006875	0.0396546	2	47	Cellular metal ion homeostasis
MFC cluster 2	Biological process	GO:0030003	0.0427705	2	49	Cellular cation homeostasis
MFC cluster 2	Biological process	GO:0006873	0.0427705	2	49	Cellular ion homeostasis
MFC cluster 2	Biological process	GO:0006364	0.0459748	2	51	rRNA processing
MFC cluster 3	Biological process	GO:0005975	2.74435e-13	9	355	Carbohydrate metabolic process
MFC cluster 3	Biological process	GO:0006757	9.69541e-13	6	53	ATP generation from ADP
MFC cluster 3	Biological process	GO:0006096	9.69541e-13	6	53	Glycolytic process
MFC cluster 3	Biological process	GO:0046031	1.09038e-12	6	54	ADP metabolic process
MFC cluster 3	Biological process	GO:0009135	1.09038e-12	6	54	Purine nucleoside diphosphate metabolic process
MFC cluster 3	Biological process	GO:0009179	1.09038e-12	6	54	Purine ribonucleoside diphosphate metabolic process
MFC cluster 3	Biological process	GO:0009185	1.09038e-12	6	54	Ribonucleoside diphosphate metabolic process
MFC cluster 3	Biological process	GO:0016052	1.89914e-12	6	59	Carbohydrate catabolic process
MFC cluster 3	Biological process	GO:0006090	2.58857e-12	6	62	Pyruvate metabolic process
MFC cluster 3	Biological process	GO:0006165	2.86012e-12	6	63	Nucleoside diphosphate phosphorylation
MFC cluster 3	Biological process	GO:0046939	2.86012e-12	6	63	Nucleotide phosphorylation
MFC cluster 3	Biological process	GO:0009132	3.15497e-12	6	64	Nucleoside diphosphate metabolic process
MFC cluster 3	Biological process	GO:0046034	2.6945e-10	6	132	ATP metabolic process
MFC cluster 3	Biological process	GO:0032787	4.02073e-10	6	141	Monocarboxylic acid metabolic process
MFC cluster 3	Biological process	GO:0006091	7.41577e-10	6	156	Generation of precursor metabolites and energy
MFC cluster 3	Biological process	GO:0009150	1.16039e-09	6	168	Purine ribonucleotide metabolic process
MFC cluster 3	Biological process	GO:0009259	1.33743e-09	6	172	Ribonucleotide metabolic process
MFC cluster 3	Biological process	GO:0019693	1.33743e-09	6	172	Ribose phosphate metabolic process
MFC cluster 3	Biological process	GO:0006163	1.81891e-09	6	181	Purine nucleotide metabolic process
MFC cluster 3	Biological process	GO:0019752	2.38279e-09	7	365	Carboxylic acid metabolic process
MFC cluster 3	Biological process	GO:0006082	2.38279e-09	7	365	Organic acid metabolic process
MFC cluster 3	Biological process	GO:0043436	2.38279e-09	7	365	Oxoacid metabolic process
MFC cluster 3	Biological process	GO:0072521	2.8483e-09	6	195	Purine-containing compound metabolic process
MFC cluster 3	Biological process	GO:0044281	1.30626e-08	8	772	Small molecule metabolic process
MFC cluster 3	Biological process	GO:0009117	1.35705e-08	6	253	Nucleotide metabolic process
MFC cluster 3	Biological process	GO:0006753	1.52539e-08	6	258	Nucleoside phosphate metabolic process
MFC cluster 3	Biological process	GO:0019637	3.44945e-08	7	537	Organophosphate metabolic process
MFC cluster 3	Biological process	GO:0055086	5.71085e-08	6	322	Nucleobase-containing small molecule metabolic process
MFC cluster 3	Biological process	GO:1901135	1.24379e-06	6	543	Carbohydrate derivative metabolic process
MFC cluster 3	Biological process	GO:1901575	1.66835e-06	6	571	Organic substance catabolic process
MFC cluster 3	Biological process	GO:0009056	3.54676e-06	6	650	Catabolic process
MFC cluster 3	Biological process	GO:0016310	5.85594e-05	6	1060	Phosphorylation
MFC cluster 3	Biological process	GO:0006796	8.98522e-05	7	1730	Phosphate-containing compound metabolic process
MFC cluster 3	Biological process	GO:0006793	9.18925e-05	7	1736	Phosphorus metabolic process
MFC cluster 3	Biological process	GO:1901564	0.0020681	8	3785	Organonitrogen compound metabolic process
MFC cluster 3	Biological process	GO:0071704	0.00517667	11	8291	Organic substance metabolic process
MFC cluster 3	Biological process	GO:0008152	0.00716868	11	8564	Metabolic process
MFC cluster 3	Biological process	GO:0044238	0.0213484	10	7996	Primary metabolic process
MFC cluster 3	Biological process	GO:0034641	0.0335754	7	4617	Cellular nitrogen compound metabolic process
MFC cluster 3	Biological process	GO:0044237	0.0475608	9	7413	Cellular metabolic process
MFC cluster 5	Biological process	GO:0015669	3.24063e-23	8	28	Gas transport
MFC cluster 5	Biological process	GO:0015671	3.24063e-23	8	28	Oxygen transport
MFC cluster 5	Biological process	GO:0006810	2.39296e-07	8	2352	Transport
MFC cluster 5	Biological process	GO:0051234	2.5351e-07	8	2369	Establishment of localization
MFC cluster 5	Biological process	GO:0051179	3.75425e-07	8	2488	Localization
MFC cluster 6	Biological process	GO:0006165	9.34615e-05	2	63	Nucleoside diphosphate phosphorylation
MFC cluster 6	Biological process	GO:0046939	9.34615e-05	2	63	Nucleotide phosphorylation
MFC cluster 6	Biological process	GO:0009132	9.64682e-05	2	64	Nucleoside diphosphate metabolic process
MFC cluster 6	Biological process	GO:0019637	0.000152377	3	537	Organophosphate metabolic process
MFC cluster 6	Biological process	GO:0009150	0.000665365	2	168	Purine ribonucleotide metabolic process
MFC cluster 6	Biological process	GO:0009259	0.000697286	2	172	Ribonucleotide metabolic process
MFC cluster 6	Biological process	GO:0019693	0.000697286	2	172	Ribose phosphate metabolic process
MFC cluster 6	Biological process	GO:0006163	0.000771801	2	181	Purine nucleotide metabolic process
MFC cluster 6	Biological process	GO:0072521	0.000895105	2	195	Purine-containing compound metabolic process
MFC cluster 6	Biological process	GO:0009117	0.00150112	2	253	Nucleotide metabolic process
MFC cluster 6	Biological process	GO:0006753	0.00156049	2	258	Nucleoside phosphate metabolic process
MFC cluster 6	Biological process	GO:0090407	0.00191374	2	286	Organophosphate biosynthetic process
MFC cluster 6	Biological process	GO:0055086	0.00241934	2	322	Nucleobase-containing small molecule metabolic process
MFC cluster 6	Biological process	GO:1901564	0.00329353	4	3785	Organonitrogen compound metabolic process
MFC cluster 6	Biological process	GO:0006796	0.00481728	3	1730	Phosphate-containing compound metabolic process
MFC cluster 6	Biological process	GO:0006793	0.00486609	3	1736	Phosphorus metabolic process
MFC cluster 6	Biological process	GO:1901135	0.0067593	2	543	Carbohydrate derivative metabolic process
MFC cluster 6	Biological process	GO:0044281	0.013402	2	772	Small molecule metabolic process
MFC cluster 6	Biological process	GO:1901566	0.0185975	2	915	Organonitrogen compound biosynthetic process
MFC cluster 6	Biological process	GO:0016310	0.0246476	2	1060	Phosphorylation
MFC cluster 6	Biological process	GO:0006807	0.0495254	4	7452	Nitrogen compound metabolic process
MFC cluster 7	Biological process	GO:0008154	8.03529e-08	10	105	Actin polymerization or depolymerization
MFC cluster 7	Biological process	GO:0030036	2.65966e-07	15	300	Actin cytoskeleton organization
MFC cluster 7	Biological process	GO:0030029	3.15195e-07	15	304	Actin filament-based process
MFC cluster 7	Biological process	GO:0007015	3.35387e-07	12	188	Actin filament organization
MFC cluster 7	Biological process	GO:0046034	6.93381e-07	10	132	ATP metabolic process
MFC cluster 7	Biological process	GO:0006826	1.96319e-06	5	22	Iron ion transport
MFC cluster 7	Biological process	GO:0006879	2.48872e-06	5	23	Cellular iron ion homeostasis
MFC cluster 7	Biological process	GO:0046916	3.11884e-06	5	24	Cellular transition metal ion homeostasis
MFC cluster 7	Biological process	GO:0055072	3.11884e-06	5	24	Iron ion homeostasis
MFC cluster 7	Biological process	GO:0000041	3.11884e-06	5	24	Transition metal ion transport
MFC cluster 7	Biological process	GO:0006091	3.18519e-06	10	156	Generation of precursor metabolites and energy
MFC cluster 7	Biological process	GO:0030833	4.95828e-06	7	69	Regulation of actin filament polymerization
MFC cluster 7	Biological process	GO:0097435	5.20375e-06	12	244	Supramolecular fiber organization
MFC cluster 7	Biological process	GO:0055076	6.98669e-06	5	28	Transition metal ion homeostasis
MFC cluster 7	Biological process	GO:0030832	7.24656e-06	7	73	Regulation of actin filament length
MFC cluster 7	Biological process	GO:0008064	7.24656e-06	7	73	Regulation of actin polymerization or depolymerization
MFC cluster 7	Biological process	GO:0006457	7.7554e-06	8	103	Protein folding
MFC cluster 7	Biological process	GO:0030041	8.68413e-06	7	75	Actin filament polymerization
MFC cluster 7	Biological process	GO:0032271	8.68413e-06	7	75	Regulation of protein polymerization
MFC cluster 7	Biological process	GO:1902600	1.01378e-05	6	51	Proton transmembrane transport
MFC cluster 7	Biological process	GO:0043254	1.12785e-05	7	78	Regulation of protein-containing complex assembly
MFC cluster 7	Biological process	GO:0032535	1.57071e-05	7	82	Regulation of cellular component size
MFC cluster 7	Biological process	GO:0045010	1.58e-05	6	55	Actin nucleation
MFC cluster 7	Biological process	GO:0034314	2.88586e-05	5	37	Arp2/3 complex-mediated actin nucleation
MFC cluster 7	Biological process	GO:0051258	5.35231e-05	7	99	Protein polymerization
MFC cluster 7	Biological process	GO:0110053	5.35231e-05	7	99	Regulation of actin filament organization
MFC cluster 7	Biological process	GO:0007010	7.25455e-05	16	534	Cytoskeleton organization
MFC cluster 7	Biological process	GO:1902903	8.782e-05	7	107	Regulation of supramolecular fiber organization
MFC cluster 7	Biological process	GO:0006875	9.38452e-05	5	47	Cellular metal ion homeostasis
MFC cluster 7	Biological process	GO:0070206	9.56843e-05	2	2	Protein trimerization
MFC cluster 7	Biological process	GO:0032956	0.000104578	7	110	Regulation of actin cytoskeleton organization
MFC cluster 7	Biological process	GO:0032970	0.000104578	7	110	Regulation of actin filament-based process
MFC cluster 7	Biological process	GO:0030003	0.000114836	5	49	Cellular cation homeostasis
MFC cluster 7	Biological process	GO:0006873	0.000114836	5	49	Cellular ion homeostasis
MFC cluster 7	Biological process	GO:0006757	0.000167455	5	53	ATP generation from ADP
MFC cluster 7	Biological process	GO:0006096	0.000167455	5	53	Glycolytic process
MFC cluster 7	Biological process	GO:0044087	0.00017106	7	119	Regulation of cellular component biogenesis
MFC cluster 7	Biological process	GO:0046031	0.000183094	5	54	ADP metabolic process
MFC cluster 7	Biological process	GO:0009135	0.000183094	5	54	Purine nucleoside diphosphate metabolic process
MFC cluster 7	Biological process	GO:0009179	0.000183094	5	54	Purine ribonucleoside diphosphate metabolic process
MFC cluster 7	Biological process	GO:0009185	0.000183094	5	54	Ribonucleoside diphosphate metabolic process
MFC cluster 7	Biological process	GO:0055065	0.000199823	5	55	Metal ion homeostasis
MFC cluster 7	Biological process	GO:0016052	0.000278658	5	59	Carbohydrate catabolic process
MFC cluster 7	Biological process	GO:0006090	0.000351778	5	62	Pyruvate metabolic process
MFC cluster 7	Biological process	GO:0006165	0.000379111	5	63	Nucleoside diphosphate phosphorylation
MFC cluster 7	Biological process	GO:0046939	0.000379111	5	63	Nucleotide phosphorylation
MFC cluster 7	Biological process	GO:0050819	0.000386734	3	15	Negative regulation of coagulation
MFC cluster 7	Biological process	GO:0055082	0.000408019	5	64	Cellular chemical homeostasis
MFC cluster 7	Biological process	GO:0009132	0.000408019	5	64	Nucleoside diphosphate metabolic process
MFC cluster 7	Biological process	GO:0090066	0.000423812	7	138	Regulation of anatomical structure size
MFC cluster 7	Biological process	GO:0019882	0.000472562	3	16	Antigen processing and presentation
MFC cluster 7	Biological process	GO:0043933	0.000488212	13	449	Protein-containing complex organization
MFC cluster 7	Biological process	GO:0018904	0.000566717	2	4	Ether metabolic process
MFC cluster 7	Biological process	GO:0006662	0.000566717	2	4	Glycerol ether metabolic process
MFC cluster 7	Biological process	GO:0055080	0.000617861	5	70	Cation homeostasis
MFC cluster 7	Biological process	GO:0098771	0.000617861	5	70	Inorganic ion homeostasis
MFC cluster 7	Biological process	GO:0050801	0.000617861	5	70	Ion homeostasis
MFC cluster 7	Biological process	GO:0030042	0.000619285	4	40	Actin filament depolymerization
MFC cluster 7	Biological process	GO:0051493	0.000644363	7	148	Regulation of cytoskeleton organization
MFC cluster 7	Biological process	GO:0050818	0.000678744	3	18	Regulation of coagulation
MFC cluster 7	Biological process	GO:0051261	0.000747027	4	42	Protein depolymerization
MFC cluster 7	Biological process	GO:0005975	0.000767025	11	355	Carbohydrate metabolic process
MFC cluster 7	Biological process	GO:0019725	0.000954739	5	77	Cellular homeostasis
MFC cluster 7	Biological process	GO:0051156	0.00139858	2	6	Glucose 6-phosphate metabolic process
MFC cluster 7	Biological process	GO:0006740	0.00139858	2	6	NADPH regeneration
MFC cluster 7	Biological process	GO:0006098	0.00139858	2	6	Pentose-phosphate shunt
MFC cluster 7	Biological process	GO:0002376	0.00141585	11	383	Immune system process
MFC cluster 7	Biological process	GO:0006123	0.00142109	3	23	Mitochondrial electron transport, cytochrome c to oxygen
MFC cluster 7	Biological process	GO:0044085	0.00145958	16	701	Cellular component biogenesis
MFC cluster 7	Biological process	GO:0048878	0.00182586	5	89	Chemical homeostasis
MFC cluster 7	Biological process	GO:0006955	0.00187016	10	338	Immune response
MFC cluster 7	Biological process	GO:0019724	0.00194541	2	7	B cell mediated immunity
MFC cluster 7	Biological process	GO:0006958	0.00194541	2	7	Complement activation, classical pathway
MFC cluster 7	Biological process	GO:0002455	0.00194541	2	7	Humoral immune response mediated by circulating immunoglobulin
MFC cluster 7	Biological process	GO:0016064	0.00194541	2	7	Immunoglobulin mediated immune response
MFC cluster 7	Biological process	GO:0065008	0.00202433	12	462	Regulation of biological quality
MFC cluster 7	Biological process	GO:0033043	0.00207157	7	181	Regulation of organelle organization
MFC cluster 7	Biological process	GO:1901135	0.00270752	13	543	Carbohydrate derivative metabolic process
MFC cluster 7	Biological process	GO:0006739	0.00329223	2	9	NADP metabolic process
MFC cluster 7	Biological process	GO:0032486	0.00329223	2	9	Rap protein signal transduction
MFC cluster 7	Biological process	GO:0032984	0.00358973	4	64	Protein-containing complex disassembly
MFC cluster 7	Biological process	GO:0042592	0.00390387	5	106	Homeostatic process
MFC cluster 7	Biological process	GO:0051241	0.00407526	3	33	Negative regulation of multicellular organismal process
MFC cluster 7	Biological process	GO:0022411	0.00495109	4	70	Cellular component disassembly
MFC cluster 7	Biological process	GO:0002443	0.00496541	2	11	Leukocyte mediated immunity
MFC cluster 7	Biological process	GO:0002449	0.00496541	2	11	Lymphocyte mediated immunity
MFC cluster 7	Biological process	GO:1901136	0.00608012	3	38	Carbohydrate derivative catabolic process
MFC cluster 7	Biological process	GO:0009150	0.00629131	6	168	Purine ribonucleotide metabolic process
MFC cluster 7	Biological process	GO:0019637	0.00671479	12	537	Organophosphate metabolic process
MFC cluster 7	Biological process	GO:0065003	0.00692553	10	407	Protein-containing complex assembly
MFC cluster 7	Biological process	GO:0010951	0.00695185	2	13	Negative regulation of endopeptidase activity
MFC cluster 7	Biological process	GO:0019646	0.00702005	3	40	Aerobic electron transport chain
MFC cluster 7	Biological process	GO:0042775	0.00702005	3	40	Mitochondrial ATP synthesis coupled electron transport
MFC cluster 7	Biological process	GO:0009259	0.0070339	6	172	Ribonucleotide metabolic process
MFC cluster 7	Biological process	GO:0019693	0.0070339	6	172	Ribose phosphate metabolic process
MFC cluster 7	Biological process	GO:0006996	0.0072155	18	975	Organelle organization
MFC cluster 7	Biological process	GO:0071840	0.0077468	25	1533	Cellular component organization or biogenesis
MFC cluster 7	Biological process	GO:0007264	0.0077567	8	289	Small gtpase mediated signal transduction
MFC cluster 7	Biological process	GO:0022607	0.0078055	13	617	Cellular component assembly
MFC cluster 7	Biological process	GO:0002460	0.00805856	2	14	Adaptive immune response based on somatic recombination of immune receptors built from immunoglobulin superfamily domains
MFC cluster 7	Biological process	GO:0051128	0.00856212	7	235	Regulation of cellular component organization
MFC cluster 7	Biological process	GO:0006163	0.00893403	6	181	Purine nucleotide metabolic process
MFC cluster 7	Biological process	GO:0044281	0.00896964	15	772	Small molecule metabolic process
MFC cluster 7	Biological process	GO:0042773	0.0091461	3	44	ATP synthesis coupled electron transport
MFC cluster 7	Biological process	GO:0006119	0.0091461	3	44	Oxidative phosphorylation
MFC cluster 7	Biological process	GO:0019722	0.00923884	2	15	Calcium-mediated signaling
MFC cluster 7	Biological process	GO:0052548	0.00923884	2	15	Regulation of endopeptidase activity
MFC cluster 7	Biological process	GO:0019932	0.00923884	2	15	Second-messenger-mediated signaling
MFC cluster 7	Biological process	GO:0022904	0.0103351	3	46	Respiratory electron transport chain
MFC cluster 7	Biological process	GO:0010466	0.0104912	2	16	Negative regulation of peptidase activity
MFC cluster 7	Biological process	GO:0045861	0.0104912	2	16	Negative regulation of proteolysis
MFC cluster 7	Biological process	GO:0019318	0.0116097	3	48	Hexose metabolic process
MFC cluster 7	Biological process	GO:0009117	0.012502	7	253	Nucleotide metabolic process
MFC cluster 7	Biological process	GO:0072521	0.0125817	6	195	Purine-containing compound metabolic process
MFC cluster 7	Biological process	GO:0032787	0.0126925	5	141	Monocarboxylic acid metabolic process
MFC cluster 7	Biological process	GO:0006812	0.0131845	12	588	Cation transport
MFC cluster 7	Biological process	GO:0052547	0.0132059	2	18	Regulation of peptidase activity
MFC cluster 7	Biological process	GO:0006753	0.0137966	7	258	Nucleoside phosphate metabolic process
MFC cluster 7	Biological process	GO:0055086	0.014234	8	322	Nucleobase-containing small molecule metabolic process
MFC cluster 7	Biological process	GO:0006508	0.0144771	16	893	Proteolysis
MFC cluster 7	Biological process	GO:0098662	0.015081	6	203	Inorganic cation transmembrane transport
MFC cluster 7	Biological process	GO:0005996	0.0159561	3	54	Monosaccharide metabolic process
MFC cluster 7	Biological process	GO:0002250	0.0161911	2	20	Adaptive immune response
MFC cluster 7	Biological process	GO:0006006	0.0161911	2	20	Glucose metabolic process
MFC cluster 7	Biological process	GO:0051346	0.0161911	2	20	Negative regulation of hydrolase activity
MFC cluster 7	Biological process	GO:0022900	0.0167576	3	55	Electron transport chain
MFC cluster 7	Biological process	GO:0098655	0.0219246	6	221	Cation transmembrane transport
MFC cluster 7	Biological process	GO:0098660	0.0219246	6	221	Inorganic ion transmembrane transport
MFC cluster 7	Biological process	GO:0030162	0.0229269	2	24	Regulation of proteolysis
MFC cluster 7	Biological process	GO:0050817	0.0229925	3	62	Coagulation
MFC cluster 7	Biological process	GO:1901575	0.0252295	11	571	Organic substance catabolic process
MFC cluster 7	Biological process	GO:0016043	0.0262297	22	1450	Cellular component organization
MFC cluster 7	Biological process	GO:0019752	0.0276921	8	365	Carboxylic acid metabolic process
MFC cluster 7	Biological process	GO:0006082	0.0276921	8	365	Organic acid metabolic process
MFC cluster 7	Biological process	GO:0043436	0.0276921	8	365	Oxoacid metabolic process
MFC cluster 7	Biological process	GO:0000413	0.0286058	2	27	Protein peptidyl-prolyl isomerization
MFC cluster 7	Biological process	GO:0006956	0.0306111	2	28	Complement activation
MFC cluster 7	Biological process	GO:0018208	0.0306111	2	28	Peptidyl-proline modification
MFC cluster 7	Biological process	GO:0009060	0.0326158	3	71	Aerobic respiration
MFC cluster 7	Biological process	GO:0022613	0.0329997	4	123	Ribonucleoprotein complex biogenesis
MFC cluster 7	Biological process	GO:0045333	0.0349981	3	73	Cellular respiration
MFC cluster 7	Biological process	GO:0006959	0.0460951	2	35	Humoral immune response
MFC cluster 7	Biological process	GO:0002252	0.0460951	2	35	Immune effector process
RFC cluster 1	Biological process	GO:0015669	7.89808e-12	4	28	Gas transport
RFC cluster 1	Biological process	GO:0015671	7.89808e-12	4	28	Oxygen transport
RFC cluster 1	Biological process	GO:0006810	0.0004906	4	2352	Transport
RFC cluster 1	Biological process	GO:0051234	0.000504947	4	2369	Establishment of localization
RFC cluster 1	Biological process	GO:0051179	0.000614384	4	2488	Localization
RFC cluster 2	Biological process	GO:0006739	4.6429e-08	4	9	NADP metabolic process
RFC cluster 2	Biological process	GO:0005975	5.368e-08	12	355	Carbohydrate metabolic process
RFC cluster 2	Biological process	GO:0006091	4.75005e-07	8	156	Generation of precursor metabolites and energy
RFC cluster 2	Biological process	GO:0051156	1.72403e-06	3	6	Glucose 6-phosphate metabolic process
RFC cluster 2	Biological process	GO:0006740	1.72403e-06	3	6	NADPH regeneration
RFC cluster 2	Biological process	GO:0006098	1.72403e-06	3	6	Pentose-phosphate shunt
RFC cluster 2	Biological process	GO:0007015	1.94613e-06	8	188	Actin filament organization
RFC cluster 2	Biological process	GO:0006757	3.86049e-06	5	53	ATP generation from ADP
RFC cluster 2	Biological process	GO:0006096	3.86049e-06	5	53	Glycolytic process
RFC cluster 2	Biological process	GO:0046031	4.23963e-06	5	54	ADP metabolic process
RFC cluster 2	Biological process	GO:0009135	4.23963e-06	5	54	Purine nucleoside diphosphate metabolic process
RFC cluster 2	Biological process	GO:0009179	4.23963e-06	5	54	Purine ribonucleoside diphosphate metabolic process
RFC cluster 2	Biological process	GO:0009185	4.23963e-06	5	54	Ribonucleoside diphosphate metabolic process
RFC cluster 2	Biological process	GO:0016052	6.59572e-06	5	59	Carbohydrate catabolic process
RFC cluster 2	Biological process	GO:0030036	7.56876e-06	9	300	Actin cytoskeleton organization
RFC cluster 2	Biological process	GO:0030029	8.41997e-06	9	304	Actin filament-based process
RFC cluster 2	Biological process	GO:0006090	8.43675e-06	5	62	Pyruvate metabolic process
RFC cluster 2	Biological process	GO:0006165	9.13223e-06	5	63	Nucleoside diphosphate phosphorylation
RFC cluster 2	Biological process	GO:0046939	9.13223e-06	5	63	Nucleotide phosphorylation
RFC cluster 2	Biological process	GO:0009132	9.87174e-06	5	64	Nucleoside diphosphate metabolic process
RFC cluster 2	Biological process	GO:0097435	1.32938e-05	8	244	Supramolecular fiber organization
RFC cluster 2	Biological process	GO:0009117	1.72737e-05	8	253	Nucleotide metabolic process
RFC cluster 2	Biological process	GO:0006753	1.98883e-05	8	258	Nucleoside phosphate metabolic process
RFC cluster 2	Biological process	GO:0019637	2.55311e-05	11	537	Organophosphate metabolic process
RFC cluster 2	Biological process	GO:0050900	3.80976e-05	3	15	Leukocyte migration
RFC cluster 2	Biological process	GO:0006006	9.39256e-05	3	20	Glucose metabolic process
RFC cluster 2	Biological process	GO:0055086	9.52895e-05	8	322	Nucleobase-containing small molecule metabolic process
RFC cluster 2	Biological process	GO:0008154	0.000108416	5	105	Actin polymerization or depolymerization
RFC cluster 2	Biological process	GO:0007010	0.000129672	10	534	Cytoskeleton organization
RFC cluster 2	Biological process	GO:1901135	0.000148636	10	543	Carbohydrate derivative metabolic process
RFC cluster 2	Biological process	GO:0044281	0.000153004	12	772	Small molecule metabolic process
RFC cluster 2	Biological process	GO:0030574	0.000295373	2	6	Collagen catabolic process
RFC cluster 2	Biological process	GO:0006909	0.000295373	2	6	Phagocytosis
RFC cluster 2	Biological process	GO:0046034	0.000316243	5	132	ATP metabolic process
RFC cluster 2	Biological process	GO:0006996	0.00035713	13	975	Organelle organization
RFC cluster 2	Biological process	GO:0032787	0.0004284	5	141	Monocarboxylic acid metabolic process
RFC cluster 2	Biological process	GO:0034314	0.000606064	3	37	Arp2/3 complex-mediated actin nucleation
RFC cluster 2	Biological process	GO:0009056	0.000621659	10	650	Catabolic process
RFC cluster 2	Biological process	GO:0032963	0.000702729	2	9	Collagen metabolic process
RFC cluster 2	Biological process	GO:0009150	0.000947886	5	168	Purine ribonucleotide metabolic process
RFC cluster 2	Biological process	GO:0110053	0.00102289	4	99	Regulation of actin filament organization
RFC cluster 2	Biological process	GO:0009259	0.00105307	5	172	Ribonucleotide metabolic process
RFC cluster 2	Biological process	GO:0019693	0.00105307	5	172	Ribose phosphate metabolic process
RFC cluster 2	Biological process	GO:0019318	0.00130224	3	48	Hexose metabolic process
RFC cluster 2	Biological process	GO:0006163	0.00132121	5	181	Purine nucleotide metabolic process
RFC cluster 2	Biological process	GO:1902903	0.00136501	4	107	Regulation of supramolecular fiber organization
RFC cluster 2	Biological process	GO:0019359	0.00150497	2	13	Nicotinamide nucleotide biosynthetic process
RFC cluster 2	Biological process	GO:0046496	0.00150497	2	13	Nicotinamide nucleotide metabolic process
RFC cluster 2	Biological process	GO:0019363	0.00150497	2	13	Pyridine nucleotide biosynthetic process
RFC cluster 2	Biological process	GO:0019362	0.00150497	2	13	Pyridine nucleotide metabolic process
RFC cluster 2	Biological process	GO:0032956	0.0015117	4	110	Regulation of actin cytoskeleton organization
RFC cluster 2	Biological process	GO:0032970	0.0015117	4	110	Regulation of actin filament-based process
RFC cluster 2	Biological process	GO:0005996	0.00183193	3	54	Monosaccharide metabolic process
RFC cluster 2	Biological process	GO:0072521	0.00183442	5	195	Purine-containing compound metabolic process
RFC cluster 2	Biological process	GO:0045010	0.00193141	3	55	Actin nucleation
RFC cluster 2	Biological process	GO:0001503	0.00259372	2	17	Ossification
RFC cluster 2	Biological process	GO:0072525	0.00290948	2	18	Pyridine-containing compound biosynthetic process
RFC cluster 2	Biological process	GO:0072524	0.00290948	2	18	Pyridine-containing compound metabolic process
RFC cluster 2	Biological process	GO:0030833	0.00368812	3	69	Regulation of actin filament polymerization
RFC cluster 2	Biological process	GO:0043933	0.00397316	7	449	Protein-containing complex organization
RFC cluster 2	Biological process	GO:1901575	0.00399043	8	571	Organic substance catabolic process
RFC cluster 2	Biological process	GO:0030832	0.00432247	3	73	Regulation of actin filament length
RFC cluster 2	Biological process	GO:0008064	0.00432247	3	73	Regulation of actin polymerization or depolymerization
RFC cluster 2	Biological process	GO:0051493	0.00442294	4	148	Regulation of cytoskeleton organization
RFC cluster 2	Biological process	GO:0030041	0.00466293	3	75	Actin filament polymerization
RFC cluster 2	Biological process	GO:0032271	0.00466293	3	75	Regulation of protein polymerization
RFC cluster 2	Biological process	GO:0006334	0.00474184	2	23	Nucleosome assembly
RFC cluster 2	Biological process	GO:0016477	0.0050192	3	77	Cell migration
RFC cluster 2	Biological process	GO:0043254	0.00520332	3	78	Regulation of protein-containing complex assembly
RFC cluster 2	Biological process	GO:0019752	0.00592401	6	365	Carboxylic acid metabolic process
RFC cluster 2	Biological process	GO:0006082	0.00592401	6	365	Organic acid metabolic process
RFC cluster 2	Biological process	GO:0043436	0.00592401	6	365	Oxoacid metabolic process
RFC cluster 2	Biological process	GO:0032535	0.00598034	3	82	Regulation of cellular component size
RFC cluster 2	Biological process	GO:0034728	0.0060386	2	26	Nucleosome organization
RFC cluster 2	Biological process	GO:0031497	0.00650284	2	27	Chromatin assembly
RFC cluster 2	Biological process	GO:0033043	0.00892669	4	181	Regulation of organelle organization
RFC cluster 2	Biological process	GO:0051258	0.0100335	3	99	Protein polymerization
RFC cluster 2	Biological process	GO:0016043	0.0117501	13	1450	Cellular component organization
RFC cluster 2	Biological process	GO:0048870	0.0117651	3	105	Cell motility
RFC cluster 2	Biological process	GO:0051674	0.0117651	3	105	Localization of cell
RFC cluster 2	Biological process	GO:0030042	0.0139183	2	40	Actin filament depolymerization
RFC cluster 2	Biological process	GO:0040011	0.0142899	4	208	Locomotion
RFC cluster 2	Biological process	GO:0051261	0.0152754	2	42	Protein depolymerization
RFC cluster 2	Biological process	GO:0044087	0.0164384	3	119	Regulation of cellular component biogenesis
RFC cluster 2	Biological process	GO:0043086	0.0166871	2	44	Negative regulation of catalytic activity
RFC cluster 2	Biological process	GO:0065004	0.0174131	2	45	Protein-dna complex assembly
RFC cluster 2	Biological process	GO:0071840	0.0180457	13	1533	Cellular component organization or biogenesis
RFC cluster 2	Biological process	GO:0006508	0.0181627	9	893	Proteolysis
RFC cluster 2	Biological process	GO:0071824	0.01967	2	48	Protein-dna complex subunit organization
RFC cluster 2	Biological process	GO:0051128	0.0213571	4	235	Regulation of cellular component organization
RFC cluster 2	Biological process	GO:0090066	0.0242264	3	138	Regulation of anatomical structure size
RFC cluster 2	Biological process	GO:0006338	0.0253802	2	55	Chromatin remodeling
RFC cluster 2	Biological process	GO:0044092	0.0253802	2	55	Negative regulation of molecular function
RFC cluster 2	Biological process	GO:0032984	0.0335791	2	64	Protein-containing complex disassembly
RFC cluster 2	Biological process	GO:0009165	0.0347836	3	159	Nucleotide biosynthetic process
RFC cluster 2	Biological process	GO:1901293	0.0358951	3	161	Nucleoside phosphate biosynthetic process
RFC cluster 2	Biological process	GO:0065003	0.0361066	5	407	Protein-containing complex assembly
RFC cluster 2	Biological process	GO:0022411	0.0395417	2	70	Cellular component disassembly
RFC cluster 2	Biological process	GO:0006796	0.0430694	13	1730	Phosphate-containing compound metabolic process
RFC cluster 2	Biological process	GO:0006793	0.0440975	13	1736	Phosphorus metabolic process
RFC cluster 2	Biological process	GO:0006325	0.0491698	2	79	Chromatin organization
RFC cluster 3	Biological process	GO:0015669	9.54031e-25	10	28	Gas transport
RFC cluster 3	Biological process	GO:0015671	9.54031e-25	10	28	Oxygen transport
RFC cluster 3	Biological process	GO:0006810	3.73538e-05	10	2352	Transport
RFC cluster 3	Biological process	GO:0051234	3.98347e-05	10	2369	Establishment of localization
RFC cluster 3	Biological process	GO:0051179	6.15941e-05	10	2488	Localization
RFC cluster 4	Biological process	GO:0006757	2.96818e-14	6	53	ATP generation from ADP
RFC cluster 4	Biological process	GO:0006096	2.96818e-14	6	53	Glycolytic process
RFC cluster 4	Biological process	GO:0046031	3.33884e-14	6	54	ADP metabolic process
RFC cluster 4	Biological process	GO:0009135	3.33884e-14	6	54	Purine nucleoside diphosphate metabolic process
RFC cluster 4	Biological process	GO:0009179	3.33884e-14	6	54	Purine ribonucleoside diphosphate metabolic process
RFC cluster 4	Biological process	GO:0009185	3.33884e-14	6	54	Ribonucleoside diphosphate metabolic process
RFC cluster 4	Biological process	GO:0016052	5.82169e-14	6	59	Carbohydrate catabolic process
RFC cluster 4	Biological process	GO:0005975	6.02479e-14	8	355	Carbohydrate metabolic process
RFC cluster 4	Biological process	GO:0006090	7.94028e-14	6	62	Pyruvate metabolic process
RFC cluster 4	Biological process	GO:0006165	8.77514e-14	6	63	Nucleoside diphosphate phosphorylation
RFC cluster 4	Biological process	GO:0046939	8.77514e-14	6	63	Nucleotide phosphorylation
RFC cluster 4	Biological process	GO:0009132	9.68186e-14	6	64	Nucleoside diphosphate metabolic process
RFC cluster 4	Biological process	GO:0046034	8.39234e-12	6	132	ATP metabolic process
RFC cluster 4	Biological process	GO:0032787	1.25477e-11	6	141	Monocarboxylic acid metabolic process
RFC cluster 4	Biological process	GO:0006091	2.32188e-11	6	156	Generation of precursor metabolites and energy
RFC cluster 4	Biological process	GO:0019752	2.6076e-11	7	365	Carboxylic acid metabolic process
RFC cluster 4	Biological process	GO:0006082	2.6076e-11	7	365	Organic acid metabolic process
RFC cluster 4	Biological process	GO:0043436	2.6076e-11	7	365	Oxoacid metabolic process
RFC cluster 4	Biological process	GO:0044281	3.14593e-11	8	772	Small molecule metabolic process
RFC cluster 4	Biological process	GO:0009150	3.64275e-11	6	168	Purine ribonucleotide metabolic process
RFC cluster 4	Biological process	GO:0009259	4.2022e-11	6	172	Ribonucleotide metabolic process
RFC cluster 4	Biological process	GO:0019693	4.2022e-11	6	172	Ribose phosphate metabolic process
RFC cluster 4	Biological process	GO:0006163	5.72627e-11	6	181	Purine nucleotide metabolic process
RFC cluster 4	Biological process	GO:0072521	8.99451e-11	6	195	Purine-containing compound metabolic process
RFC cluster 4	Biological process	GO:0009117	4.34024e-10	6	253	Nucleotide metabolic process
RFC cluster 4	Biological process	GO:0006753	4.88401e-10	6	258	Nucleoside phosphate metabolic process
RFC cluster 4	Biological process	GO:0055086	1.85444e-09	6	322	Nucleobase-containing small molecule metabolic process
RFC cluster 4	Biological process	GO:0019637	3.96942e-08	6	537	Organophosphate metabolic process
RFC cluster 4	Biological process	GO:1901135	4.24154e-08	6	543	Carbohydrate derivative metabolic process
RFC cluster 4	Biological process	GO:1901575	5.72497e-08	6	571	Organic substance catabolic process
RFC cluster 4	Biological process	GO:0009056	1.23875e-07	6	650	Catabolic process
RFC cluster 4	Biological process	GO:0016310	2.24381e-06	6	1060	Phosphorylation
RFC cluster 4	Biological process	GO:0006796	3.94187e-05	6	1730	Phosphate-containing compound metabolic process
RFC cluster 4	Biological process	GO:0006793	4.02184e-05	6	1736	Phosphorus metabolic process
RFC cluster 4	Biological process	GO:1901564	0.00334419	6	3785	Organonitrogen compound metabolic process
RFC cluster 4	Biological process	GO:0044238	0.004306	8	7996	Primary metabolic process
RFC cluster 4	Biological process	GO:0006139	0.00515522	6	4097	Nucleobase-containing compound metabolic process
RFC cluster 4	Biological process	GO:0046483	0.00571847	6	4176	Heterocycle metabolic process
RFC cluster 4	Biological process	GO:0006725	0.00574078	6	4179	Cellular aromatic compound metabolic process
RFC cluster 4	Biological process	GO:0071704	0.00575441	8	8291	Organic substance metabolic process
RFC cluster 4	Biological process	GO:1901360	0.00614637	6	4232	Organic cyclic compound metabolic process
RFC cluster 4	Biological process	GO:0008152	0.00745772	8	8564	Metabolic process
RFC cluster 4	Biological process	GO:0034641	0.00981643	6	4617	Cellular nitrogen compound metabolic process
RFC cluster 4	Biological process	GO:0044237	0.0236197	7	7413	Cellular metabolic process
RFC cluster 5	Biological process	GO:0006412	1.31787e-52	51	403	Translation
RFC cluster 5	Biological process	GO:0043043	4.24241e-52	51	412	Peptide biosynthetic process
RFC cluster 5	Biological process	GO:0043604	5.84035e-51	51	433	Amide biosynthetic process
RFC cluster 5	Biological process	GO:0006518	5.98505e-49	51	473	Peptide metabolic process
RFC cluster 5	Biological process	GO:0043603	2.42114e-46	51	531	Cellular amide metabolic process
RFC cluster 5	Biological process	GO:0034645	1.45967e-43	52	640	Cellular macromolecule biosynthetic process
RFC cluster 5	Biological process	GO:1901566	7.2166e-42	57	915	Organonitrogen compound biosynthetic process
RFC cluster 5	Biological process	GO:1901564	5.26651e-21	72	3785	Organonitrogen compound metabolic process
RFC cluster 5	Biological process	GO:0046034	3.07418e-20	19	132	ATP metabolic process
RFC cluster 5	Biological process	GO:0044271	1.93495e-17	55	2495	Cellular nitrogen compound biosynthetic process
RFC cluster 5	Biological process	GO:1901576	4.07797e-17	60	3032	Organic substance biosynthetic process
RFC cluster 5	Biological process	GO:0009058	1.02167e-16	60	3089	Biosynthetic process
RFC cluster 5	Biological process	GO:0016052	1.05805e-16	13	59	Carbohydrate catabolic process
RFC cluster 5	Biological process	GO:0044267	1.59519e-16	54	2517	Cellular protein metabolic process
RFC cluster 5	Biological process	GO:0006165	2.67587e-16	13	63	Nucleoside diphosphate phosphorylation
RFC cluster 5	Biological process	GO:0046939	2.67587e-16	13	63	Nucleotide phosphorylation
RFC cluster 5	Biological process	GO:0009132	3.33916e-16	13	64	Nucleoside diphosphate metabolic process
RFC cluster 5	Biological process	GO:0006091	4.25267e-16	17	156	Generation of precursor metabolites and energy
RFC cluster 5	Biological process	GO:0006757	1.17804e-15	12	53	ATP generation from ADP
RFC cluster 5	Biological process	GO:0006096	1.17804e-15	12	53	Glycolytic process
RFC cluster 5	Biological process	GO:0046031	1.50611e-15	12	54	ADP metabolic process
RFC cluster 5	Biological process	GO:0009135	1.50611e-15	12	54	Purine nucleoside diphosphate metabolic process
RFC cluster 5	Biological process	GO:0009179	1.50611e-15	12	54	Purine ribonucleoside diphosphate metabolic process
RFC cluster 5	Biological process	GO:0009185	1.50611e-15	12	54	Ribonucleoside diphosphate metabolic process
RFC cluster 5	Biological process	GO:0009059	2.09438e-15	52	2474	Macromolecule biosynthetic process
RFC cluster 5	Biological process	GO:0044249	7.0265e-15	56	2946	Cellular biosynthetic process
RFC cluster 5	Biological process	GO:0006090	9.06681e-15	12	62	Pyruvate metabolic process
RFC cluster 5	Biological process	GO:0009150	4.9922e-13	15	168	Purine ribonucleotide metabolic process
RFC cluster 5	Biological process	GO:0009259	7.05661e-13	15	172	Ribonucleotide metabolic process
RFC cluster 5	Biological process	GO:0019693	7.05661e-13	15	172	Ribose phosphate metabolic process
RFC cluster 5	Biological process	GO:0034641	1.34919e-12	67	4617	Cellular nitrogen compound metabolic process
RFC cluster 5	Biological process	GO:0006163	1.48942e-12	15	181	Purine nucleotide metabolic process
RFC cluster 5	Biological process	GO:0010467	1.58715e-12	51	2801	Gene expression
RFC cluster 5	Biological process	GO:0005975	3.18628e-12	19	355	Carbohydrate metabolic process
RFC cluster 5	Biological process	GO:0019538	3.89268e-12	54	3184	Protein metabolic process
RFC cluster 5	Biological process	GO:0072521	4.40082e-12	15	195	Purine-containing compound metabolic process
RFC cluster 5	Biological process	GO:0006753	2.1495e-11	16	258	Nucleoside phosphate metabolic process
RFC cluster 5	Biological process	GO:0009117	1.80006e-10	15	253	Nucleotide metabolic process
RFC cluster 5	Biological process	GO:0032787	2.14104e-10	12	141	Monocarboxylic acid metabolic process
RFC cluster 5	Biological process	GO:0019637	5.43974e-10	20	537	Organophosphate metabolic process
RFC cluster 5	Biological process	GO:0055086	5.74364e-10	16	322	Nucleobase-containing small molecule metabolic process
RFC cluster 5	Biological process	GO:0044237	2.38229e-09	81	7413	Cellular metabolic process
RFC cluster 5	Biological process	GO:0044260	8.40679e-09	55	3989	Cellular macromolecule metabolic process
RFC cluster 5	Biological process	GO:0019752	1.88959e-07	14	365	Carboxylic acid metabolic process
RFC cluster 5	Biological process	GO:0006082	1.88959e-07	14	365	Organic acid metabolic process
RFC cluster 5	Biological process	GO:0043436	1.88959e-07	14	365	Oxoacid metabolic process
RFC cluster 5	Biological process	GO:0008152	2.95041e-07	84	8564	Metabolic process
RFC cluster 5	Biological process	GO:1901135	8.3439e-07	16	543	Carbohydrate derivative metabolic process
RFC cluster 5	Biological process	GO:0044281	1.07746e-06	19	772	Small molecule metabolic process
RFC cluster 5	Biological process	GO:0071704	3.24693e-06	80	8291	Organic substance metabolic process
RFC cluster 5	Biological process	GO:0044238	9.35044e-06	77	7996	Primary metabolic process
RFC cluster 5	Biological process	GO:0006807	1.38773e-05	73	7452	Nitrogen compound metabolic process
RFC cluster 5	Biological process	GO:0006123	1.65597e-05	4	23	Mitochondrial electron transport, cytochrome c to oxygen
RFC cluster 5	Biological process	GO:0042396	2.53454e-05	3	9	Phosphagen biosynthetic process
RFC cluster 5	Biological process	GO:0006599	2.53454e-05	3	9	Phosphagen metabolic process
RFC cluster 5	Biological process	GO:0046314	2.53454e-05	3	9	Phosphocreatine biosynthetic process
RFC cluster 5	Biological process	GO:0006603	2.53454e-05	3	9	Phosphocreatine metabolic process
RFC cluster 5	Biological process	GO:1901575	3.40062e-05	14	571	Organic substance catabolic process
RFC cluster 5	Biological process	GO:0006414	0.00012757	4	38	Translational elongation
RFC cluster 5	Biological process	GO:0009056	0.000135995	14	650	Catabolic process
RFC cluster 5	Biological process	GO:0019646	0.000156294	4	40	Aerobic electron transport chain
RFC cluster 5	Biological process	GO:0042775	0.000156294	4	40	Mitochondrial ATP synthesis coupled electron transport
RFC cluster 5	Biological process	GO:0009142	0.000207757	4	43	Nucleoside triphosphate biosynthetic process
RFC cluster 5	Biological process	GO:0042773	0.000227337	4	44	ATP synthesis coupled electron transport
RFC cluster 5	Biological process	GO:0006119	0.000227337	4	44	Oxidative phosphorylation
RFC cluster 5	Biological process	GO:0009141	0.000270428	4	46	Nucleoside triphosphate metabolic process
RFC cluster 5	Biological process	GO:0022904	0.000270428	4	46	Respiratory electron transport chain
RFC cluster 5	Biological process	GO:0015980	0.000305493	5	86	Energy derivation by oxidation of organic compounds
RFC cluster 5	Biological process	GO:0022900	0.000539155	4	55	Electron transport chain
RFC cluster 5	Biological process	GO:0042398	0.00121566	3	31	Cellular modified amino acid biosynthetic process
RFC cluster 5	Biological process	GO:0006796	0.00127802	23	1730	Phosphate-containing compound metabolic process
RFC cluster 5	Biological process	GO:0006793	0.00133879	23	1736	Phosphorus metabolic process
RFC cluster 5	Biological process	GO:0009060	0.00141275	4	71	Aerobic respiration
RFC cluster 5	Biological process	GO:0045333	0.00156613	4	73	Cellular respiration
RFC cluster 5	Biological process	GO:0016310	0.00222819	16	1060	Phosphorylation
RFC cluster 5	Biological process	GO:0009145	0.00237559	3	39	Purine nucleoside triphosphate biosynthetic process
RFC cluster 5	Biological process	GO:0009144	0.00237559	3	39	Purine nucleoside triphosphate metabolic process
RFC cluster 5	Biological process	GO:0009206	0.00237559	3	39	Purine ribonucleoside triphosphate biosynthetic process
RFC cluster 5	Biological process	GO:0009205	0.00237559	3	39	Purine ribonucleoside triphosphate metabolic process
RFC cluster 5	Biological process	GO:0009201	0.00294016	3	42	Ribonucleoside triphosphate biosynthetic process
RFC cluster 5	Biological process	GO:0009199	0.00294016	3	42	Ribonucleoside triphosphate metabolic process
RFC cluster 5	Biological process	GO:0090407	0.00348915	7	286	Organophosphate biosynthetic process
RFC cluster 5	Biological process	GO:0006605	0.00662574	3	56	Protein targeting
RFC cluster 5	Biological process	GO:0006006	0.00812169	2	20	Glucose metabolic process
RFC cluster 5	Biological process	GO:0032984	0.00957469	3	64	Protein-containing complex disassembly
RFC cluster 5	Biological process	GO:0022411	0.0122149	3	70	Cellular component disassembly
RFC cluster 5	Biological process	GO:0009987	0.0159437	101	13658	Cellular process
RFC cluster 5	Biological process	GO:0006754	0.016676	2	29	ATP biosynthetic process
RFC cluster 5	Biological process	GO:0015986	0.016676	2	29	Proton motive force-driven atp synthesis
RFC cluster 5	Biological process	GO:1901293	0.0246132	4	161	Nucleoside phosphate biosynthetic process
RFC cluster 5	Biological process	GO:0042254	0.0258812	3	93	Ribosome biogenesis
RFC cluster 5	Biological process	GO:0043244	0.0291226	2	39	Regulation of protein-containing complex disassembly
RFC cluster 5	Biological process	GO:0006575	0.0296068	3	98	Cellular modified amino acid metabolic process
RFC cluster 5	Biological process	GO:0009152	0.0296068	3	98	Purine ribonucleotide biosynthetic process
RFC cluster 5	Biological process	GO:0030042	0.0305208	2	40	Actin filament depolymerization
RFC cluster 5	Biological process	GO:0009260	0.0327805	3	102	Ribonucleotide biosynthetic process
RFC cluster 5	Biological process	GO:0046390	0.0327805	3	102	Ribose phosphate biosynthetic process
RFC cluster 5	Biological process	GO:0051261	0.0333956	2	42	Protein depolymerization
RFC cluster 5	Biological process	GO:0006164	0.0369874	3	107	Purine nucleotide biosynthetic process
RFC cluster 5	Biological process	GO:0019318	0.0426159	2	48	Hexose metabolic process
RFC cluster 5	Biological process	GO:0016051	0.0442353	2	49	Carbohydrate biosynthetic process
RFC cluster 5	Biological process	GO:0072522	0.0471653	3	118	Purine-containing compound biosynthetic process
RFC cluster 6	Biological process	GO:0006412	1.02074e-129	104	403	Translation
RFC cluster 6	Biological process	GO:0043043	1.39701e-128	104	412	Peptide biosynthetic process
RFC cluster 6	Biological process	GO:0043604	4.86503e-126	104	433	Amide biosynthetic process
RFC cluster 6	Biological process	GO:0006518	1.42683e-121	104	473	Peptide metabolic process
RFC cluster 6	Biological process	GO:0043603	8.2005e-116	104	531	Cellular amide metabolic process
RFC cluster 6	Biological process	GO:0034645	1.06076e-106	104	640	Cellular macromolecule biosynthetic process
RFC cluster 6	Biological process	GO:1901566	6.95144e-93	106	915	Organonitrogen compound biosynthetic process
RFC cluster 6	Biological process	GO:0044271	1.30164e-49	108	2495	Cellular nitrogen compound biosynthetic process
RFC cluster 6	Biological process	GO:0044267	3.15506e-49	108	2517	Cellular protein metabolic process
RFC cluster 6	Biological process	GO:0009059	8.0952e-47	105	2474	Macromolecule biosynthetic process
RFC cluster 6	Biological process	GO:0010467	1.39233e-43	107	2801	Gene expression
RFC cluster 6	Biological process	GO:0044249	2.04123e-42	108	2946	Cellular biosynthetic process
RFC cluster 6	Biological process	GO:1901564	5.87699e-42	119	3785	Organonitrogen compound metabolic process
RFC cluster 6	Biological process	GO:1901576	3.44424e-41	108	3032	Organic substance biosynthetic process
RFC cluster 6	Biological process	GO:0019538	5.14808e-41	110	3184	Protein metabolic process
RFC cluster 6	Biological process	GO:0009058	2.12927e-40	108	3089	Biosynthetic process
RFC cluster 6	Biological process	GO:0044260	1.82065e-31	110	3989	Cellular macromolecule metabolic process
RFC cluster 6	Biological process	GO:0034641	2.01013e-29	115	4617	Cellular nitrogen compound metabolic process
RFC cluster 6	Biological process	GO:0044237	7.86288e-16	124	7413	Cellular metabolic process
RFC cluster 6	Biological process	GO:0006807	5.10066e-15	123	7452	Nitrogen compound metabolic process
RFC cluster 6	Biological process	GO:0043170	4.75853e-13	114	6875	Macromolecule metabolic process
RFC cluster 6	Biological process	GO:0044238	8.50808e-13	124	7996	Primary metabolic process
RFC cluster 6	Biological process	GO:0071704	1.8362e-12	126	8291	Organic substance metabolic process
RFC cluster 6	Biological process	GO:0008152	1.01534e-11	127	8564	Metabolic process
RFC cluster 6	Biological process	GO:0006414	8.90992e-08	7	38	Translational elongation
RFC cluster 6	Biological process	GO:0002182	1.19792e-06	4	9	Cytoplasmic translational elongation
RFC cluster 6	Biological process	GO:0009987	1.5346e-06	155	13658	Cellular process
RFC cluster 6	Biological process	GO:0002181	1.98087e-06	4	10	Cytoplasmic translation
RFC cluster 6	Biological process	GO:0006826	6.27912e-05	4	22	Iron ion transport
RFC cluster 6	Biological process	GO:0006879	7.54165e-05	4	23	Cellular iron ion homeostasis
RFC cluster 6	Biological process	GO:0046916	8.9793e-05	4	24	Cellular transition metal ion homeostasis
RFC cluster 6	Biological process	GO:0055072	8.9793e-05	4	24	Iron ion homeostasis
RFC cluster 6	Biological process	GO:0000041	8.9793e-05	4	24	Transition metal ion transport
RFC cluster 6	Biological process	GO:0008154	9.14547e-05	7	105	Actin polymerization or depolymerization
RFC cluster 6	Biological process	GO:0055076	0.000167682	4	28	Transition metal ion homeostasis
RFC cluster 6	Biological process	GO:0042254	0.000350694	6	93	Ribosome biogenesis
RFC cluster 6	Biological process	GO:0007015	0.000637484	8	188	Actin filament organization
RFC cluster 6	Biological process	GO:0030042	0.000681433	4	40	Actin filament depolymerization
RFC cluster 6	Biological process	GO:0051261	0.000821667	4	42	Protein depolymerization
RFC cluster 6	Biological process	GO:0006875	0.00125933	4	47	Cellular metal ion homeostasis
RFC cluster 6	Biological process	GO:0030003	0.00147282	4	49	Cellular cation homeostasis
RFC cluster 6	Biological process	GO:0006873	0.00147282	4	49	Cellular ion homeostasis
RFC cluster 6	Biological process	GO:0022613	0.00152757	6	123	Ribonucleoprotein complex biogenesis
RFC cluster 6	Biological process	GO:0006787	0.00204572	2	7	Porphyrin-containing compound catabolic process
RFC cluster 6	Biological process	GO:0033015	0.00204572	2	7	Tetrapyrrole catabolic process
RFC cluster 6	Biological process	GO:0045010	0.00226275	4	55	Actin nucleation
RFC cluster 6	Biological process	GO:0055065	0.00226275	4	55	Metal ion homeostasis
RFC cluster 6	Biological process	GO:0097435	0.0033184	8	244	Supramolecular fiber organization
RFC cluster 6	Biological process	GO:0055082	0.00393125	4	64	Cellular chemical homeostasis
RFC cluster 6	Biological process	GO:0032984	0.00393125	4	64	Protein-containing complex disassembly
RFC cluster 6	Biological process	GO:0042168	0.0042975	2	10	Heme metabolic process
RFC cluster 6	Biological process	GO:0042440	0.0042975	2	10	Pigment metabolic process
RFC cluster 6	Biological process	GO:0030833	0.00514593	4	69	Regulation of actin filament polymerization
RFC cluster 6	Biological process	GO:0055080	0.00541577	4	70	Cation homeostasis
RFC cluster 6	Biological process	GO:0022411	0.00541577	4	70	Cellular component disassembly
RFC cluster 6	Biological process	GO:0098771	0.00541577	4	70	Inorganic ion homeostasis
RFC cluster 6	Biological process	GO:0050801	0.00541577	4	70	Ion homeostasis
RFC cluster 6	Biological process	GO:0034314	0.00605235	3	37	Arp2/3 complex-mediated actin nucleation
RFC cluster 6	Biological process	GO:0030832	0.00628169	4	73	Regulation of actin filament length
RFC cluster 6	Biological process	GO:0008064	0.00628169	4	73	Regulation of actin polymerization or depolymerization
RFC cluster 6	Biological process	GO:0030041	0.00690731	4	75	Actin filament polymerization
RFC cluster 6	Biological process	GO:0032271	0.00690731	4	75	Regulation of protein polymerization
RFC cluster 6	Biological process	GO:0019725	0.00757282	4	77	Cellular homeostasis
RFC cluster 6	Biological process	GO:0043254	0.00792086	4	78	Regulation of protein-containing complex assembly
RFC cluster 6	Biological process	GO:0032535	0.00941773	4	82	Regulation of cellular component size
RFC cluster 6	Biological process	GO:0019722	0.00970217	2	15	Calcium-mediated signaling
RFC cluster 6	Biological process	GO:0019932	0.00970217	2	15	Second-messenger-mediated signaling
RFC cluster 6	Biological process	GO:1990542	0.0104256	3	45	Mitochondrial transmembrane transport
RFC cluster 6	Biological process	GO:0019882	0.0110155	2	16	Antigen processing and presentation
RFC cluster 6	Biological process	GO:0030036	0.0110875	8	300	Actin cytoskeleton organization
RFC cluster 6	Biological process	GO:0030029	0.0119375	8	304	Actin filament-based process
RFC cluster 6	Biological process	GO:0048878	0.0124579	4	89	Chemical homeostasis
RFC cluster 6	Biological process	GO:0006778	0.016989	2	20	Porphyrin-containing compound metabolic process
RFC cluster 6	Biological process	GO:0051258	0.0177895	4	99	Protein polymerization
RFC cluster 6	Biological process	GO:0110053	0.0177895	4	99	Regulation of actin filament organization
RFC cluster 6	Biological process	GO:0042592	0.022253	4	106	Homeostatic process
RFC cluster 6	Biological process	GO:1902903	0.0229415	4	107	Regulation of supramolecular fiber organization
RFC cluster 6	Biological process	GO:0032956	0.0250841	4	110	Regulation of actin cytoskeleton organization
RFC cluster 6	Biological process	GO:0032970	0.0250841	4	110	Regulation of actin filament-based process
RFC cluster 6	Biological process	GO:0006165	0.0256026	3	63	Nucleoside diphosphate phosphorylation
RFC cluster 6	Biological process	GO:0046939	0.0256026	3	63	Nucleotide phosphorylation
RFC cluster 6	Biological process	GO:0009132	0.0266684	3	64	Nucleoside diphosphate metabolic process
RFC cluster 6	Biological process	GO:0033013	0.0279418	2	26	Tetrapyrrole metabolic process
RFC cluster 6	Biological process	GO:0000413	0.029981	2	27	Protein peptidyl-prolyl isomerization
RFC cluster 6	Biological process	GO:0018208	0.0320775	2	28	Peptidyl-proline modification
RFC cluster 6	Biological process	GO:0044087	0.0322179	4	119	Regulation of cellular component biogenesis
RFC cluster 6	Biological process	GO:0046034	0.0444232	4	132	ATP metabolic process
RFC cluster 7	Biological process	GO:0006412	8.00662e-94	92	403	Translation
RFC cluster 7	Biological process	GO:0043043	7.4909e-93	92	412	Peptide biosynthetic process
RFC cluster 7	Biological process	GO:0043604	1.11464e-90	92	433	Amide biosynthetic process
RFC cluster 7	Biological process	GO:0006518	7.33749e-87	92	473	Peptide metabolic process
RFC cluster 7	Biological process	GO:0043603	6.11659e-82	92	531	Cellular amide metabolic process
RFC cluster 7	Biological process	GO:1901566	3.38216e-77	106	915	Organonitrogen compound biosynthetic process
RFC cluster 7	Biological process	GO:0034645	1.56062e-75	93	640	Cellular macromolecule biosynthetic process
RFC cluster 7	Biological process	GO:1901564	1.91275e-38	135	3785	Organonitrogen compound metabolic process
RFC cluster 7	Biological process	GO:0044271	6.81297e-34	106	2495	Cellular nitrogen compound biosynthetic process
RFC cluster 7	Biological process	GO:0019538	2.24678e-32	117	3184	Protein metabolic process
RFC cluster 7	Biological process	GO:0044267	5.17627e-29	100	2517	Cellular protein metabolic process
RFC cluster 7	Biological process	GO:0044249	3.23095e-28	107	2946	Cellular biosynthetic process
RFC cluster 7	Biological process	GO:1901576	7.98104e-28	108	3032	Organic substance biosynthetic process
RFC cluster 7	Biological process	GO:0009058	4.0781e-27	108	3089	Biosynthetic process
RFC cluster 7	Biological process	GO:0009059	2.33895e-25	94	2474	Macromolecule biosynthetic process
RFC cluster 7	Biological process	GO:0010467	1.31483e-22	96	2801	Gene expression
RFC cluster 7	Biological process	GO:0044260	2.71502e-15	103	3989	Cellular macromolecule metabolic process
RFC cluster 7	Biological process	GO:0034641	1.46721e-14	111	4617	Cellular nitrogen compound metabolic process
RFC cluster 7	Biological process	GO:0006754	3.22233e-14	11	29	ATP biosynthetic process
RFC cluster 7	Biological process	GO:0015986	3.22233e-14	11	29	Proton motive force-driven atp synthesis
RFC cluster 7	Biological process	GO:0009145	3.98452e-14	12	39	Purine nucleoside triphosphate biosynthetic process
RFC cluster 7	Biological process	GO:0009144	3.98452e-14	12	39	Purine nucleoside triphosphate metabolic process
RFC cluster 7	Biological process	GO:0009206	3.98452e-14	12	39	Purine ribonucleoside triphosphate biosynthetic process
RFC cluster 7	Biological process	GO:0009205	3.98452e-14	12	39	Purine ribonucleoside triphosphate metabolic process
RFC cluster 7	Biological process	GO:0009201	1.08952e-13	12	42	Ribonucleoside triphosphate biosynthetic process
RFC cluster 7	Biological process	GO:0009199	1.08952e-13	12	42	Ribonucleoside triphosphate metabolic process
RFC cluster 7	Biological process	GO:0009142	1.49448e-13	12	43	Nucleoside triphosphate biosynthetic process
RFC cluster 7	Biological process	GO:0009141	3.66621e-13	12	46	Nucleoside triphosphate metabolic process
RFC cluster 7	Biological process	GO:0046034	1.20897e-11	16	132	ATP metabolic process
RFC cluster 7	Biological process	GO:0006807	1.31362e-10	140	7452	Nitrogen compound metabolic process
RFC cluster 7	Biological process	GO:1902600	7.58341e-10	10	51	Proton transmembrane transport
RFC cluster 7	Biological process	GO:0009152	4.28251e-09	12	98	Purine ribonucleotide biosynthetic process
RFC cluster 7	Biological process	GO:0009260	6.81131e-09	12	102	Ribonucleotide biosynthetic process
RFC cluster 7	Biological process	GO:0046390	6.81131e-09	12	102	Ribose phosphate biosynthetic process
RFC cluster 7	Biological process	GO:0008152	6.93959e-09	149	8564	Metabolic process
RFC cluster 7	Biological process	GO:0006164	1.1819e-08	12	107	Purine nucleotide biosynthetic process
RFC cluster 7	Biological process	GO:0044238	2.00588e-08	141	7996	Primary metabolic process
RFC cluster 7	Biological process	GO:0072522	3.59809e-08	12	118	Purine-containing compound biosynthetic process
RFC cluster 7	Biological process	GO:0071704	7.21018e-08	143	8291	Organic substance metabolic process
RFC cluster 7	Biological process	GO:0009165	1.30562e-07	13	159	Nucleotide biosynthetic process
RFC cluster 7	Biological process	GO:1901293	1.51174e-07	13	161	Nucleoside phosphate biosynthetic process
RFC cluster 7	Biological process	GO:0009150	2.48333e-07	13	168	Purine ribonucleotide metabolic process
RFC cluster 7	Biological process	GO:0009259	3.26143e-07	13	172	Ribonucleotide metabolic process
RFC cluster 7	Biological process	GO:0019693	3.26143e-07	13	172	Ribose phosphate metabolic process
RFC cluster 7	Biological process	GO:0044237	3.96856e-07	130	7413	Cellular metabolic process
RFC cluster 7	Biological process	GO:0043170	4.4374e-07	123	6875	Macromolecule metabolic process
RFC cluster 7	Biological process	GO:0006163	5.8611e-07	13	181	Purine nucleotide metabolic process
RFC cluster 7	Biological process	GO:0072521	1.36385e-06	13	195	Purine-containing compound metabolic process
RFC cluster 7	Biological process	GO:0009117	4.80016e-06	14	253	Nucleotide metabolic process
RFC cluster 7	Biological process	GO:0006753	6.01325e-06	14	258	Nucleoside phosphate metabolic process
RFC cluster 7	Biological process	GO:0006826	7.18261e-06	5	22	Iron ion transport
RFC cluster 7	Biological process	GO:0006879	9.08277e-06	5	23	Cellular iron ion homeostasis
RFC cluster 7	Biological process	GO:0046916	1.13542e-05	5	24	Cellular transition metal ion homeostasis
RFC cluster 7	Biological process	GO:0055072	1.13542e-05	5	24	Iron ion homeostasis
RFC cluster 7	Biological process	GO:0000041	1.13542e-05	5	24	Transition metal ion transport
RFC cluster 7	Biological process	GO:0090407	1.92827e-05	14	286	Organophosphate biosynthetic process
RFC cluster 7	Biological process	GO:0055076	2.51844e-05	5	28	Transition metal ion homeostasis
RFC cluster 7	Biological process	GO:0019882	4.18944e-05	4	16	Antigen processing and presentation
RFC cluster 7	Biological process	GO:0019724	6.94524e-05	3	7	B cell mediated immunity
RFC cluster 7	Biological process	GO:0006958	6.94524e-05	3	7	Complement activation, classical pathway
RFC cluster 7	Biological process	GO:0002455	6.94524e-05	3	7	Humoral immune response mediated by circulating immunoglobulin
RFC cluster 7	Biological process	GO:0016064	6.94524e-05	3	7	Immunoglobulin mediated immune response
RFC cluster 7	Biological process	GO:0022900	6.9892e-05	6	55	Electron transport chain
RFC cluster 7	Biological process	GO:0055086	7.03579e-05	14	322	Nucleobase-containing small molecule metabolic process
RFC cluster 7	Biological process	GO:0006414	0.000115945	5	38	Translational elongation
RFC cluster 7	Biological process	GO:0098660	0.000131696	11	221	Inorganic ion transmembrane transport
RFC cluster 7	Biological process	GO:0070206	0.000162755	2	2	Protein trimerization
RFC cluster 7	Biological process	GO:0002182	0.000163558	3	9	Cytoplasmic translational elongation
RFC cluster 7	Biological process	GO:0006123	0.000190019	4	23	Mitochondrial electron transport, cytochrome c to oxygen
RFC cluster 7	Biological process	GO:0002181	0.000231454	3	10	Cytoplasmic translation
RFC cluster 7	Biological process	GO:0098662	0.000288979	10	203	Inorganic cation transmembrane transport
RFC cluster 7	Biological process	GO:0002443	0.000315254	3	11	Leukocyte mediated immunity
RFC cluster 7	Biological process	GO:0002449	0.000315254	3	11	Lymphocyte mediated immunity
RFC cluster 7	Biological process	GO:0006875	0.000322812	5	47	Cellular metal ion homeostasis
RFC cluster 7	Biological process	GO:0030003	0.000393087	5	49	Cellular cation homeostasis
RFC cluster 7	Biological process	GO:0006873	0.000393087	5	49	Cellular ion homeostasis
RFC cluster 7	Biological process	GO:0098655	0.000564875	10	221	Cation transmembrane transport
RFC cluster 7	Biological process	GO:1901135	0.000624199	17	543	Carbohydrate derivative metabolic process
RFC cluster 7	Biological process	GO:0055065	0.000674046	5	55	Metal ion homeostasis
RFC cluster 7	Biological process	GO:0002460	0.00067604	3	14	Adaptive immune response based on somatic recombination of immune receptors built from immunoglobulin superfamily domains
RFC cluster 7	Biological process	GO:0050819	0.000837116	3	15	Negative regulation of coagulation
RFC cluster 7	Biological process	GO:1901137	0.000861184	13	365	Carbohydrate derivative biosynthetic process
RFC cluster 7	Biological process	GO:0055082	0.00134653	5	64	Cellular chemical homeostasis
RFC cluster 7	Biological process	GO:0050818	0.00145945	3	18	Regulation of coagulation
RFC cluster 7	Biological process	GO:0019637	0.0015065	16	537	Organophosphate metabolic process
RFC cluster 7	Biological process	GO:0019646	0.0016552	4	40	Aerobic electron transport chain
RFC cluster 7	Biological process	GO:0042775	0.0016552	4	40	Mitochondrial ATP synthesis coupled electron transport
RFC cluster 7	Biological process	GO:0002250	0.00200093	3	20	Adaptive immune response
RFC cluster 7	Biological process	GO:0055080	0.00200963	5	70	Cation homeostasis
RFC cluster 7	Biological process	GO:0098771	0.00200963	5	70	Inorganic ion homeostasis
RFC cluster 7	Biological process	GO:0050801	0.00200963	5	70	Ion homeostasis
RFC cluster 7	Biological process	GO:0042773	0.00236285	4	44	ATP synthesis coupled electron transport
RFC cluster 7	Biological process	GO:0006119	0.00236285	4	44	Oxidative phosphorylation
RFC cluster 7	Biological process	GO:0022904	0.00278456	4	46	Respiratory electron transport chain
RFC cluster 7	Biological process	GO:0034220	0.00287979	12	369	Ion transmembrane transport
RFC cluster 7	Biological process	GO:0019725	0.00305335	5	77	Cellular homeostasis
RFC cluster 7	Biological process	GO:0006091	0.00395301	7	156	Generation of precursor metabolites and energy
RFC cluster 7	Biological process	GO:0006955	0.00424041	11	338	Immune response
RFC cluster 7	Biological process	GO:0000413	0.00480765	3	27	Protein peptidyl-prolyl isomerization
RFC cluster 7	Biological process	GO:0006956	0.00533441	3	28	Complement activation
RFC cluster 7	Biological process	GO:0018208	0.00533441	3	28	Peptidyl-proline modification
RFC cluster 7	Biological process	GO:0048878	0.00567365	5	89	Chemical homeostasis
RFC cluster 7	Biological process	GO:0051241	0.00847882	3	33	Negative regulation of multicellular organismal process
RFC cluster 7	Biological process	GO:0006812	0.00870103	15	588	Cation transport
RFC cluster 7	Biological process	GO:0006959	0.00998334	3	35	Humoral immune response
RFC cluster 7	Biological process	GO:0002252	0.00998334	3	35	Immune effector process
RFC cluster 7	Biological process	GO:0006457	0.0103757	5	103	Protein folding
RFC cluster 7	Biological process	GO:0002376	0.0104427	11	383	Immune system process
RFC cluster 7	Biological process	GO:0008154	0.0112146	5	105	Actin polymerization or depolymerization
RFC cluster 7	Biological process	GO:0042592	0.0116508	5	106	Homeostatic process
RFC cluster 7	Biological process	GO:0009060	0.0129563	4	71	Aerobic respiration
RFC cluster 7	Biological process	GO:0002253	0.013431	3	39	Activation of immune response
RFC cluster 7	Biological process	GO:0045333	0.0142319	4	73	Cellular respiration
RFC cluster 7	Biological process	GO:0030042	0.0143858	3	40	Actin filament depolymerization
RFC cluster 7	Biological process	GO:0050778	0.0143858	3	40	Positive regulation of immune response
RFC cluster 7	Biological process	GO:0002684	0.0153781	3	41	Positive regulation of immune system process
RFC cluster 7	Biological process	GO:0051261	0.0164082	3	42	Protein depolymerization
RFC cluster 7	Biological process	GO:0015980	0.0244546	4	86	Energy derivation by oxidation of organic compounds
RFC cluster 7	Biological process	GO:0045010	0.0332573	3	55	Actin nucleation
RFC cluster 7	Biological process	GO:0007015	0.034001	6	188	Actin filament organization
RFC cluster 7	Biological process	GO:0006897	0.0380527	3	58	Endocytosis
RFC cluster 7	Biological process	GO:0044281	0.0393411	16	772	Small molecule metabolic process
RFC cluster 7	Biological process	GO:0050817	0.0449634	3	62	Coagulation
RFC cluster 7	Biological process	GO:0032984	0.0486363	3	64	Protein-containing complex disassembly
RFC cluster 8	Biological process	GO:0006757	2.51998e-20	10	53	ATP generation from ADP
RFC cluster 8	Biological process	GO:0006096	2.51998e-20	10	53	Glycolytic process
RFC cluster 8	Biological process	GO:0046031	3.09073e-20	10	54	ADP metabolic process
RFC cluster 8	Biological process	GO:0009135	3.09073e-20	10	54	Purine nucleoside diphosphate metabolic process
RFC cluster 8	Biological process	GO:0009179	3.09073e-20	10	54	Purine ribonucleoside diphosphate metabolic process
RFC cluster 8	Biological process	GO:0009185	3.09073e-20	10	54	Ribonucleoside diphosphate metabolic process
RFC cluster 8	Biological process	GO:0016052	8.08877e-20	10	59	Carbohydrate catabolic process
RFC cluster 8	Biological process	GO:0006090	1.3816e-19	10	62	Pyruvate metabolic process
RFC cluster 8	Biological process	GO:0006165	1.64124e-19	10	63	Nucleoside diphosphate phosphorylation
RFC cluster 8	Biological process	GO:0046939	1.64124e-19	10	63	Nucleotide phosphorylation
RFC cluster 8	Biological process	GO:0009132	1.94394e-19	10	64	Nucleoside diphosphate metabolic process
RFC cluster 8	Biological process	GO:0005975	6.56498e-19	14	355	Carbohydrate metabolic process
RFC cluster 8	Biological process	GO:0046034	2.98506e-18	11	132	ATP metabolic process
RFC cluster 8	Biological process	GO:0019637	2.18101e-16	14	537	Organophosphate metabolic process
RFC cluster 8	Biological process	GO:0032787	7.5449e-16	10	141	Monocarboxylic acid metabolic process
RFC cluster 8	Biological process	GO:0006091	2.12068e-15	10	156	Generation of precursor metabolites and energy
RFC cluster 8	Biological process	GO:0009150	4.51137e-15	10	168	Purine ribonucleotide metabolic process
RFC cluster 8	Biological process	GO:0006753	5.45051e-15	11	258	Nucleoside phosphate metabolic process
RFC cluster 8	Biological process	GO:0009259	5.7306e-15	10	172	Ribonucleotide metabolic process
RFC cluster 8	Biological process	GO:0019693	5.7306e-15	10	172	Ribose phosphate metabolic process
RFC cluster 8	Biological process	GO:0006163	9.61753e-15	10	181	Purine nucleotide metabolic process
RFC cluster 8	Biological process	GO:0072521	2.04531e-14	10	195	Purine-containing compound metabolic process
RFC cluster 8	Biological process	GO:0055086	6.27342e-14	11	322	Nucleobase-containing small molecule metabolic process
RFC cluster 8	Biological process	GO:0019752	2.47848e-13	11	365	Carboxylic acid metabolic process
RFC cluster 8	Biological process	GO:0006082	2.47848e-13	11	365	Organic acid metabolic process
RFC cluster 8	Biological process	GO:0043436	2.47848e-13	11	365	Oxoacid metabolic process
RFC cluster 8	Biological process	GO:0009117	2.81275e-13	10	253	Nucleotide metabolic process
RFC cluster 8	Biological process	GO:0044281	1.16471e-12	13	772	Small molecule metabolic process
RFC cluster 8	Biological process	GO:1901135	1.85162e-11	11	543	Carbohydrate derivative metabolic process
RFC cluster 8	Biological process	GO:1901575	3.18167e-11	11	571	Organic substance catabolic process
RFC cluster 8	Biological process	GO:0006796	1.05714e-10	15	1730	Phosphate-containing compound metabolic process
RFC cluster 8	Biological process	GO:0006793	1.11109e-10	15	1736	Phosphorus metabolic process
RFC cluster 8	Biological process	GO:0009056	1.27717e-10	11	650	Catabolic process
RFC cluster 8	Biological process	GO:0016310	2.23106e-08	11	1060	Phosphorylation
RFC cluster 8	Biological process	GO:1901564	4.04967e-05	14	3785	Organonitrogen compound metabolic process
RFC cluster 8	Biological process	GO:0042396	6.027e-05	2	9	Phosphagen biosynthetic process
RFC cluster 8	Biological process	GO:0006599	6.027e-05	2	9	Phosphagen metabolic process
RFC cluster 8	Biological process	GO:0046314	6.027e-05	2	9	Phosphocreatine biosynthetic process
RFC cluster 8	Biological process	GO:0006603	6.027e-05	2	9	Phosphocreatine metabolic process
RFC cluster 8	Biological process	GO:0071704	0.000252265	19	8291	Organic substance metabolic process
RFC cluster 8	Biological process	GO:0008152	0.000437209	19	8564	Metabolic process
RFC cluster 8	Biological process	GO:0042398	0.000764879	2	31	Cellular modified amino acid biosynthetic process
RFC cluster 8	Biological process	GO:0044237	0.0015046	17	7413	Cellular metabolic process
RFC cluster 8	Biological process	GO:0044238	0.00423017	17	7996	Primary metabolic process
RFC cluster 8	Biological process	GO:0090407	0.00613643	3	286	Organophosphate biosynthetic process
RFC cluster 8	Biological process	GO:0034641	0.00693616	12	4617	Cellular nitrogen compound metabolic process
RFC cluster 8	Biological process	GO:0006575	0.00741035	2	98	Cellular modified amino acid metabolic process
RFC cluster 8	Biological process	GO:0006139	0.00859846	11	4097	Nucleobase-containing compound metabolic process
RFC cluster 8	Biological process	GO:0046483	0.0100082	11	4176	Heterocycle metabolic process
RFC cluster 8	Biological process	GO:0006725	0.0100653	11	4179	Cellular aromatic compound metabolic process
RFC cluster 8	Biological process	GO:1901360	0.0111168	11	4232	Organic cyclic compound metabolic process
RFC cluster 8	Biological process	GO:0006807	0.0216541	15	7452	Nitrogen compound metabolic process
RFC cluster 9	Biological process	GO:0015669	5.57744e-23	10	28	Gas transport
RFC cluster 9	Biological process	GO:0015671	5.57744e-23	10	28	Oxygen transport
RFC cluster 9	Biological process	GO:0006810	0.000185323	11	2352	Transport
RFC cluster 9	Biological process	GO:0051234	0.000197943	11	2369	Establishment of localization
RFC cluster 9	Biological process	GO:0051179	0.000308978	11	2488	Localization
RFC cluster 9	Biological process	GO:0006412	0.0199923	3	403	Translation
RFC cluster 9	Biological process	GO:0043043	0.0211847	3	412	Peptide biosynthetic process
RFC cluster 9	Biological process	GO:0043604	0.0241183	3	433	Amide biosynthetic process
RFC cluster 9	Biological process	GO:0006518	0.0302936	3	473	Peptide metabolic process
RFC cluster 9	Biological process	GO:0043603	0.040611	3	531	Cellular amide metabolic process
RFC cluster 9	Biological process	GO:1901566	0.0410862	4	915	Organonitrogen compound biosynthetic process
MFC cluster 1	Molecular function	GO:0005509	5.33444e-06	5	937	Calcium ion binding
MFC cluster 1	Molecular function	GO:0046872	0.000971302	5	2763	Metal ion binding
MFC cluster 1	Molecular function	GO:0043169	0.00103188	5	2799	Cation binding
MFC cluster 1	Molecular function	GO:0043167	0.0029517	6	5443	Ion binding
MFC cluster 2	Molecular function	GO:0003735	3.8482e-148	88	231	Structural constituent of ribosome
MFC cluster 2	Molecular function	GO:0005198	8.95393e-132	99	559	Structural molecule activity
MFC cluster 2	Molecular function	GO:0005201	5.58187e-10	9	75	Extracellular matrix structural constituent
MFC cluster 2	Molecular function	GO:0003723	3.27497e-08	17	561	RNA binding
MFC cluster 2	Molecular function	GO:0005518	6.74495e-06	3	7	Collagen binding
MFC cluster 2	Molecular function	GO:0030021	3.39982e-05	2	2	Extracellular matrix structural constituent conferring compression resistance
MFC cluster 2	Molecular function	GO:0008199	0.00254209	2	13	Ferric iron binding
MFC cluster 2	Molecular function	GO:0019843	0.00489185	2	18	rRNA binding
MFC cluster 2	Molecular function	GO:0050839	0.0168759	2	34	Cell adhesion molecule binding
MFC cluster 2	Molecular function	GO:0008289	0.0224159	6	372	Lipid binding
MFC cluster 2	Molecular function	GO:0016859	0.0412648	2	55	Cis-trans isomerase activity
MFC cluster 2	Molecular function	GO:0003755	0.0412648	2	55	Peptidyl-prolyl cis-trans isomerase activity
MFC cluster 3	Molecular function	GO:0004332	9.41707e-06	2	8	Fructose-bisphosphate aldolase activity
MFC cluster 3	Molecular function	GO:0004619	9.41707e-06	2	8	Phosphoglycerate mutase activity
MFC cluster 3	Molecular function	GO:0016832	1.51242e-05	2	10	Aldehyde-lyase activity
MFC cluster 3	Molecular function	GO:0016868	7.73173e-05	2	22	Intramolecular transferase activity, phosphotransferases
MFC cluster 3	Molecular function	GO:0016853	8.06734e-05	3	144	Isomerase activity
MFC cluster 3	Molecular function	GO:0016829	0.000158793	3	181	Lyase activity
MFC cluster 3	Molecular function	GO:0003824	0.000235613	11	6943	Catalytic activity
MFC cluster 3	Molecular function	GO:0016866	0.000286205	2	42	Intramolecular transferase activity
MFC cluster 3	Molecular function	GO:0016830	0.000300063	2	43	Carbon-carbon lyase activity
MFC cluster 5	Molecular function	GO:0019825	1.68174e-22	8	31	Oxygen binding
MFC cluster 5	Molecular function	GO:0020037	2.66991e-16	8	167	Heme binding
MFC cluster 5	Molecular function	GO:0046906	3.39631e-16	8	172	Tetrapyrrole binding
MFC cluster 5	Molecular function	GO:0036094	1.30299e-09	10	3008	Small molecule binding
MFC cluster 5	Molecular function	GO:1901363	3.05497e-05	10	8220	Heterocyclic compound binding
MFC cluster 5	Molecular function	GO:0097159	3.0811e-05	10	8227	Organic cyclic compound binding
MFC cluster 5	Molecular function	GO:0051015	0.00182392	2	151	Actin filament binding
MFC cluster 5	Molecular function	GO:0005506	0.00269101	2	184	Iron ion binding
MFC cluster 5	Molecular function	GO:0003774	0.00301569	2	195	Cytoskeletal motor activity
MFC cluster 5	Molecular function	GO:0044877	0.0076704	2	315	Protein-containing complex binding
MFC cluster 5	Molecular function	GO:0003779	0.0108373	2	377	Actin binding
MFC cluster 5	Molecular function	GO:0008092	0.0271672	2	613	Cytoskeletal protein binding
MFC cluster 5	Molecular function	GO:0005488	0.0396123	10	16828	Binding
MFC cluster 6	Molecular function	GO:0003774	6.11972e-14	8	195	Cytoskeletal motor activity
MFC cluster 6	Molecular function	GO:0051015	1.40424e-12	7	151	Actin filament binding
MFC cluster 6	Molecular function	GO:0044877	2.48875e-10	7	315	Protein-containing complex binding
MFC cluster 6	Molecular function	GO:0003779	8.70636e-10	7	377	Actin binding
MFC cluster 6	Molecular function	GO:0008092	2.50952e-08	7	613	Cytoskeletal protein binding
MFC cluster 6	Molecular function	GO:0005524	2.99702e-06	8	1843	ATP binding
MFC cluster 6	Molecular function	GO:0032559	3.33179e-06	8	1869	Adenyl ribonucleotide binding
MFC cluster 6	Molecular function	GO:0030554	3.38604e-06	8	1873	Adenyl nucleotide binding
MFC cluster 6	Molecular function	GO:0035639	3.73717e-05	8	2584	Purine ribonucleoside triphosphate binding
MFC cluster 6	Molecular function	GO:0032555	4.06824e-05	8	2614	Purine ribonucleotide binding
MFC cluster 6	Molecular function	GO:0032553	4.24292e-05	8	2629	Ribonucleotide binding
MFC cluster 6	Molecular function	GO:0017076	4.36288e-05	8	2639	Purine nucleotide binding
MFC cluster 6	Molecular function	GO:0097367	5.27188e-05	8	2708	Carbohydrate derivative binding
MFC cluster 6	Molecular function	GO:1901265	7.16238e-05	8	2824	Nucleoside phosphate binding
MFC cluster 6	Molecular function	GO:0000166	7.16238e-05	8	2824	Nucleotide binding
MFC cluster 6	Molecular function	GO:0043168	7.61792e-05	8	2848	Anion binding
MFC cluster 6	Molecular function	GO:0036094	0.000113285	8	3008	Small molecule binding
MFC cluster 6	Molecular function	GO:0043167	0.000190638	10	5443	Ion binding
MFC cluster 6	Molecular function	GO:0005515	0.0495248	8	7542	Protein binding
MFC cluster 7	Molecular function	GO:0016818	3.99493e-08	26	790	Hydrolase activity, acting on acid anhydrides, in phosphorus-containing anhydrides
MFC cluster 7	Molecular function	GO:0016817	4.0966e-08	26	791	Hydrolase activity, acting on acid anhydrides
MFC cluster 7	Molecular function	GO:0017111	6.13202e-08	25	752	Nucleoside-triphosphatase activity
MFC cluster 7	Molecular function	GO:0008199	8.99186e-08	5	13	Ferric iron binding
MFC cluster 7	Molecular function	GO:0016462	1.14332e-07	25	777	Pyrophosphatase activity
MFC cluster 7	Molecular function	GO:0140657	1.23473e-07	21	566	ATP-dependent activity
MFC cluster 7	Molecular function	GO:0003779	1.37957e-07	17	377	Actin binding
MFC cluster 7	Molecular function	GO:0044769	5.40796e-07	4	8	ATPase activity, coupled to transmembrane movement of ions, rotational mechanism
MFC cluster 7	Molecular function	GO:0042625	5.40796e-07	4	8	ATPase-coupled ion transmembrane transporter activity
MFC cluster 7	Molecular function	GO:0046961	5.40796e-07	4	8	Proton-transporting atpase activity, rotational mechanism
MFC cluster 7	Molecular function	GO:0009678	5.40796e-07	4	8	Pyrophosphate hydrolysis-driven proton transmembrane transporter activity
MFC cluster 7	Molecular function	GO:0035718	8.48521e-07	3	3	Macrophage migration inhibitory factor binding
MFC cluster 7	Molecular function	GO:0005200	1.80461e-06	7	61	Structural constituent of cytoskeleton
MFC cluster 7	Molecular function	GO:0005525	2.69566e-06	22	743	GTP binding
MFC cluster 7	Molecular function	GO:0032561	2.93892e-06	22	747	Guanyl ribonucleotide binding
MFC cluster 7	Molecular function	GO:0042289	3.3702e-06	3	4	MHC class II protein binding
MFC cluster 7	Molecular function	GO:0019001	4.5774e-06	22	768	Guanyl nucleotide binding
MFC cluster 7	Molecular function	GO:0043167	6.18345e-06	81	5443	Ion binding
MFC cluster 7	Molecular function	GO:0008092	7.01233e-06	19	613	Cytoskeletal protein binding
MFC cluster 7	Molecular function	GO:0019955	1.32436e-05	4	16	Cytokine binding
MFC cluster 7	Molecular function	GO:0042287	1.66149e-05	3	6	MHC protein binding
MFC cluster 7	Molecular function	GO:0003924	2.23529e-05	16	494	GTPase activity
MFC cluster 7	Molecular function	GO:0005509	3.27029e-05	23	937	Calcium ion binding
MFC cluster 7	Molecular function	GO:0042626	3.95038e-05	8	132	ATPase-coupled transmembrane transporter activity
MFC cluster 7	Molecular function	GO:0016787	4.59807e-05	47	2755	Hydrolase activity
MFC cluster 7	Molecular function	GO:0015399	7.68794e-05	8	145	Primary active transmembrane transporter activity
MFC cluster 7	Molecular function	GO:0004801	9.00324e-05	2	2	Transaldolase activity
MFC cluster 7	Molecular function	GO:0016744	9.00324e-05	2	2	Transketolase or transaldolase activity
MFC cluster 7	Molecular function	GO:0051015	0.000102102	8	151	Actin filament binding
MFC cluster 7	Molecular function	GO:0015078	0.000115555	6	80	Proton transmembrane transporter activity
MFC cluster 7	Molecular function	GO:0015450	0.0002684	2	3	Protein-transporting atpase activity
MFC cluster 7	Molecular function	GO:0035639	0.000360937	42	2584	Purine ribonucleoside triphosphate binding
MFC cluster 7	Molecular function	GO:0051082	0.000444605	5	67	Unfolded protein binding
MFC cluster 7	Molecular function	GO:0032555	0.000458957	42	2614	Purine ribonucleotide binding
MFC cluster 7	Molecular function	GO:0097367	0.000496973	43	2708	Carbohydrate derivative binding
MFC cluster 7	Molecular function	GO:0004857	0.000504087	8	191	Enzyme inhibitor activity
MFC cluster 7	Molecular function	GO:0032553	0.000516405	42	2629	Ribonucleotide binding
MFC cluster 7	Molecular function	GO:0017076	0.000558198	42	2639	Purine nucleotide binding
MFC cluster 7	Molecular function	GO:1901265	0.000630621	44	2824	Nucleoside phosphate binding
MFC cluster 7	Molecular function	GO:0000166	0.000630621	44	2824	Nucleotide binding
MFC cluster 7	Molecular function	GO:0005544	0.000671108	4	42	Calcium-dependent phospholipid binding
MFC cluster 7	Molecular function	GO:0016887	0.000806368	9	256	ATP hydrolysis activity
MFC cluster 7	Molecular function	GO:0044877	0.000916137	10	315	Protein-containing complex binding
MFC cluster 7	Molecular function	GO:0004866	0.00116568	6	123	Endopeptidase inhibitor activity
MFC cluster 7	Molecular function	GO:0061135	0.00116568	6	123	Endopeptidase regulator activity
MFC cluster 7	Molecular function	GO:0036094	0.00126494	45	3008	Small molecule binding
MFC cluster 7	Molecular function	GO:0019829	0.00130136	4	50	ATPase-coupled cation transmembrane transporter activity
MFC cluster 7	Molecular function	GO:0031490	0.0013169	2	6	Chromatin DNA binding
MFC cluster 7	Molecular function	GO:0031492	0.0013169	2	6	Nucleosomal dna binding
MFC cluster 7	Molecular function	GO:0003796	0.00183211	2	7	Lysozyme activity
MFC cluster 7	Molecular function	GO:0016859	0.00185726	4	55	Cis-trans isomerase activity
MFC cluster 7	Molecular function	GO:0003755	0.00185726	4	55	Peptidyl-prolyl cis-trans isomerase activity
MFC cluster 7	Molecular function	GO:0030414	0.00209613	6	138	Peptidase inhibitor activity
MFC cluster 7	Molecular function	GO:0061134	0.00233518	6	141	Peptidase regulator activity
MFC cluster 7	Molecular function	GO:0004332	0.00242753	2	8	Fructose-bisphosphate aldolase activity
MFC cluster 7	Molecular function	GO:0055102	0.00242753	2	8	Lipase inhibitor activity
MFC cluster 7	Molecular function	GO:0004859	0.00242753	2	8	Phospholipase inhibitor activity
MFC cluster 7	Molecular function	GO:0043168	0.00247181	42	2848	Anion binding
MFC cluster 7	Molecular function	GO:0005198	0.00281678	13	559	Structural molecule activity
MFC cluster 7	Molecular function	GO:0022804	0.00286299	9	308	Active transmembrane transporter activity
MFC cluster 7	Molecular function	GO:0022884	0.00310159	2	9	Macromolecule transmembrane transporter activity
MFC cluster 7	Molecular function	GO:0031491	0.00310159	2	9	Nucleosome binding
MFC cluster 7	Molecular function	GO:0008320	0.00310159	2	9	Protein transmembrane transporter activity
MFC cluster 7	Molecular function	GO:0140318	0.00310159	2	9	Protein transporter activity
MFC cluster 7	Molecular function	GO:0016832	0.00385275	2	10	Aldehyde-lyase activity
MFC cluster 7	Molecular function	GO:0008009	0.00424608	4	69	Chemokine activity
MFC cluster 7	Molecular function	GO:0042379	0.00424608	4	69	Chemokine receptor binding
MFC cluster 7	Molecular function	GO:0061783	0.00467951	2	11	Peptidoglycan muralytic activity
MFC cluster 7	Molecular function	GO:0003824	0.00564802	84	6943	Catalytic activity
MFC cluster 7	Molecular function	GO:0016667	0.00602597	3	39	Oxidoreductase activity, acting on a sulfur group of donors
MFC cluster 7	Molecular function	GO:0046872	0.00745248	39	2763	Metal ion binding
MFC cluster 7	Molecular function	GO:0008191	0.00759854	2	14	Metalloendopeptidase inhibitor activity
MFC cluster 7	Molecular function	GO:0043169	0.00916278	39	2799	Cation binding
MFC cluster 7	Molecular function	GO:0004869	0.0111455	2	17	Cysteine-type endopeptidase inhibitor activity
MFC cluster 7	Molecular function	GO:0016853	0.0123194	5	144	Isomerase activity
MFC cluster 7	Molecular function	GO:0030145	0.0138403	2	19	Manganese ion binding
MFC cluster 7	Molecular function	GO:0001664	0.0163953	4	102	G protein-coupled receptor binding
MFC cluster 7	Molecular function	GO:0031681	0.0183512	2	22	G-protein beta-subunit binding
MFC cluster 7	Molecular function	GO:0070006	0.0199745	2	23	Metalloaminopeptidase activity
MFC cluster 7	Molecular function	GO:0015036	0.0216557	2	24	Disulfide oxidoreductase activity
MFC cluster 7	Molecular function	GO:0015035	0.0216557	2	24	Protein-disulfide reductase activity
MFC cluster 7	Molecular function	GO:0022853	0.0219508	5	167	Active ion transmembrane transporter activity
MFC cluster 7	Molecular function	GO:0003724	0.0250426	3	66	RNA helicase activity
MFC cluster 7	Molecular function	GO:0008186	0.0260374	3	67	ATP-dependent activity, acting on RNA
MFC cluster 7	Molecular function	GO:0004197	0.0260374	3	67	Cysteine-type endopeptidase activity
MFC cluster 7	Molecular function	GO:0004386	0.0263618	4	118	Helicase activity
MFC cluster 7	Molecular function	GO:0008233	0.0277118	14	829	Peptidase activity
MFC cluster 7	Molecular function	GO:0005125	0.0293135	4	122	Cytokine activity
MFC cluster 7	Molecular function	GO:0004177	0.0308857	2	29	Aminopeptidase activity
MFC cluster 7	Molecular function	GO:0005506	0.0315613	5	184	Iron ion binding
MFC cluster 7	Molecular function	GO:0009055	0.0436214	2	35	Electron transfer activity
RFC cluster 1	Molecular function	GO:0019825	1.29374e-11	4	31	Oxygen binding
RFC cluster 1	Molecular function	GO:0020037	1.27915e-08	4	167	Heme binding
RFC cluster 1	Molecular function	GO:0046906	1.44063e-08	4	172	Tetrapyrrole binding
RFC cluster 1	Molecular function	GO:0036094	0.00125615	4	3008	Small molecule binding
RFC cluster 1	Molecular function	GO:1901363	0.00553261	5	8220	Heterocyclic compound binding
RFC cluster 1	Molecular function	GO:0097159	0.00555622	5	8227	Organic cyclic compound binding
RFC cluster 2	Molecular function	GO:0003779	5.06209e-07	11	377	Actin binding
RFC cluster 2	Molecular function	GO:0004801	1.72436e-05	2	2	Transaldolase activity
RFC cluster 2	Molecular function	GO:0016744	1.72436e-05	2	2	Transketolase or transaldolase activity
RFC cluster 2	Molecular function	GO:0008092	5.02208e-05	11	613	Cytoskeletal protein binding
RFC cluster 2	Molecular function	GO:0050664	0.000255846	2	6	Oxidoreductase activity, acting on nad(p)h, oxygen as acceptor
RFC cluster 2	Molecular function	GO:0016175	0.000255846	2	6	Superoxide-generating nad(p)h oxidase activity
RFC cluster 2	Molecular function	GO:0004974	0.00035721	2	7	Leukotriene receptor activity
RFC cluster 2	Molecular function	GO:0004222	0.000472625	5	154	Metalloendopeptidase activity
RFC cluster 2	Molecular function	GO:0004332	0.000474983	2	8	Fructose-bisphosphate aldolase activity
RFC cluster 2	Molecular function	GO:0016832	0.000759219	2	10	Aldehyde-lyase activity
RFC cluster 2	Molecular function	GO:0008237	0.000932651	6	269	Metallopeptidase activity
RFC cluster 2	Molecular function	GO:0004857	0.00124481	5	191	Enzyme inhibitor activity
RFC cluster 2	Molecular function	GO:0003785	0.00174758	2	15	Actin monomer binding
RFC cluster 2	Molecular function	GO:0004866	0.00177178	4	123	Endopeptidase inhibitor activity
RFC cluster 2	Molecular function	GO:0061135	0.00177178	4	123	Endopeptidase regulator activity
RFC cluster 2	Molecular function	GO:0030414	0.00269175	4	138	Peptidase inhibitor activity
RFC cluster 2	Molecular function	GO:0061134	0.00290861	4	141	Peptidase regulator activity
RFC cluster 2	Molecular function	GO:0004953	0.00311962	2	20	Icosanoid receptor activity
RFC cluster 2	Molecular function	GO:0003824	0.00340513	42	6943	Catalytic activity
RFC cluster 2	Molecular function	GO:0016787	0.004314	21	2755	Hydrolase activity
RFC cluster 2	Molecular function	GO:0015036	0.00448275	2	24	Disulfide oxidoreductase activity
RFC cluster 2	Molecular function	GO:0050661	0.00448275	2	24	NADP binding
RFC cluster 2	Molecular function	GO:0015035	0.00448275	2	24	Protein-disulfide reductase activity
RFC cluster 2	Molecular function	GO:0016651	0.00695132	2	30	Oxidoreductase activity, acting on nad(p)h
RFC cluster 2	Molecular function	GO:0008233	0.00781465	9	829	Peptidase activity
RFC cluster 2	Molecular function	GO:0016667	0.0115567	2	39	Oxidoreductase activity, acting on a sulfur group of donors
RFC cluster 2	Molecular function	GO:0005543	0.0128422	4	216	Phospholipid binding
RFC cluster 2	Molecular function	GO:0005544	0.0133201	2	42	Calcium-dependent phospholipid binding
RFC cluster 2	Molecular function	GO:0030234	0.0134007	8	752	Enzyme regulator activity
RFC cluster 2	Molecular function	GO:0016830	0.0139322	2	43	Carbon-carbon lyase activity
RFC cluster 2	Molecular function	GO:0000287	0.0172194	3	130	Magnesium ion binding
RFC cluster 2	Molecular function	GO:0004175	0.0205741	6	513	Endopeptidase activity
RFC cluster 2	Molecular function	GO:0051015	0.0254391	3	151	Actin filament binding
RFC cluster 2	Molecular function	GO:0004867	0.0355667	2	71	Serine-type endopeptidase inhibitor activity
RFC cluster 2	Molecular function	GO:0046872	0.0361428	18	2763	Metal ion binding
RFC cluster 2	Molecular function	GO:0016491	0.0362909	8	909	Oxidoreductase activity
RFC cluster 2	Molecular function	GO:0016829	0.0402379	3	181	Lyase activity
RFC cluster 2	Molecular function	GO:0052689	0.0402503	2	76	Carboxylic ester hydrolase activity
RFC cluster 2	Molecular function	GO:0043169	0.040326	18	2799	Cation binding
RFC cluster 2	Molecular function	GO:0044877	0.0430626	4	315	Protein-containing complex binding
RFC cluster 3	Molecular function	GO:0019825	3.21884e-25	10	31	Oxygen binding
RFC cluster 3	Molecular function	GO:0020037	2.44344e-17	10	167	Heme binding
RFC cluster 3	Molecular function	GO:0046906	3.30283e-17	10	172	Tetrapyrrole binding
RFC cluster 3	Molecular function	GO:0036094	4.65965e-06	11	3008	Small molecule binding
RFC cluster 3	Molecular function	GO:1901363	0.000131307	15	8220	Heterocyclic compound binding
RFC cluster 3	Molecular function	GO:0097159	0.000132774	15	8227	Organic cyclic compound binding
RFC cluster 3	Molecular function	GO:0005506	0.000430986	3	184	Iron ion binding
RFC cluster 3	Molecular function	GO:0046914	0.00436413	5	1390	Transition metal ion binding
RFC cluster 3	Molecular function	GO:0005488	0.0178453	18	16828	Binding
RFC cluster 4	Molecular function	GO:0004332	8.07317e-06	2	8	Fructose-bisphosphate aldolase activity
RFC cluster 4	Molecular function	GO:0016832	1.29665e-05	2	10	Aldehyde-lyase activity
RFC cluster 4	Molecular function	GO:0016829	0.000125484	3	181	Lyase activity
RFC cluster 4	Molecular function	GO:0016830	0.0002575	2	43	Carbon-carbon lyase activity
RFC cluster 4	Molecular function	GO:0005509	0.0014022	4	937	Calcium ion binding
RFC cluster 4	Molecular function	GO:0046872	0.00228981	6	2763	Metal ion binding
RFC cluster 4	Molecular function	GO:0000287	0.00232634	2	130	Magnesium ion binding
RFC cluster 4	Molecular function	GO:0043169	0.00244985	6	2799	Cation binding
RFC cluster 4	Molecular function	GO:0016853	0.00284395	2	144	Isomerase activity
RFC cluster 4	Molecular function	GO:0043167	0.0170142	7	5443	Ion binding
RFC cluster 4	Molecular function	GO:0003824	0.0177328	8	6943	Catalytic activity
RFC cluster 5	Molecular function	GO:0003735	6.26697e-61	47	231	Structural constituent of ribosome
RFC cluster 5	Molecular function	GO:0005198	2.56711e-46	50	559	Structural molecule activity
RFC cluster 5	Molecular function	GO:0003746	9.96881e-06	4	24	Translation elongation factor activity
RFC cluster 5	Molecular function	GO:0004619	1.00499e-05	3	8	Phosphoglycerate mutase activity
RFC cluster 5	Molecular function	GO:0004111	1.50117e-05	3	9	Creatine kinase activity
RFC cluster 5	Molecular function	GO:0016775	1.50117e-05	3	9	Phosphotransferase activity, nitrogenous group as acceptor
RFC cluster 5	Molecular function	GO:0015450	9.71617e-05	2	3	Protein-transporting atpase activity
RFC cluster 5	Molecular function	GO:0016853	0.000183325	6	144	Isomerase activity
RFC cluster 5	Molecular function	GO:0008135	0.000197693	5	93	Translation factor activity, rna binding
RFC cluster 5	Molecular function	GO:0016868	0.000260616	3	22	Intramolecular transferase activity, phosphotransferases
RFC cluster 5	Molecular function	GO:0090079	0.000264725	5	99	Translation regulator activity, nucleic acid binding
RFC cluster 5	Molecular function	GO:0004457	0.000321444	2	5	Lactate dehydrogenase activity
RFC cluster 5	Molecular function	GO:0004459	0.000321444	2	5	L-lactate dehydrogenase activity
RFC cluster 5	Molecular function	GO:0003779	0.000329068	9	377	Actin binding
RFC cluster 5	Molecular function	GO:0003723	0.000390953	11	561	RNA binding
RFC cluster 5	Molecular function	GO:0045182	0.000528138	5	115	Translation regulator activity
RFC cluster 5	Molecular function	GO:0016860	0.000540663	3	28	Intramolecular oxidoreductase activity
RFC cluster 5	Molecular function	GO:0004332	0.000889951	2	8	Fructose-bisphosphate aldolase activity
RFC cluster 5	Molecular function	GO:0022884	0.00113993	2	9	Macromolecule transmembrane transporter activity
RFC cluster 5	Molecular function	GO:0008320	0.00113993	2	9	Protein transmembrane transporter activity
RFC cluster 5	Molecular function	GO:0140318	0.00113993	2	9	Protein transporter activity
RFC cluster 5	Molecular function	GO:0016832	0.00141958	2	10	Aldehyde-lyase activity
RFC cluster 5	Molecular function	GO:0016861	0.00141958	2	10	Intramolecular oxidoreductase activity, interconverting aldoses and ketoses
RFC cluster 5	Molecular function	GO:0004550	0.00172854	2	11	Nucleoside diphosphate kinase activity
RFC cluster 5	Molecular function	GO:0004634	0.00172854	2	11	Phosphopyruvate hydratase activity
RFC cluster 5	Molecular function	GO:0016866	0.00178715	3	42	Intramolecular transferase activity
RFC cluster 5	Molecular function	GO:0051015	0.00178804	5	151	Actin filament binding
RFC cluster 5	Molecular function	GO:0005200	0.00517759	3	61	Structural constituent of cytoskeleton
RFC cluster 5	Molecular function	GO:0003774	0.00534477	5	195	Cytoskeletal motor activity
RFC cluster 5	Molecular function	GO:0008092	0.00881599	9	613	Cytoskeletal protein binding
RFC cluster 5	Molecular function	GO:0044877	0.00965772	6	315	Protein-containing complex binding
RFC cluster 5	Molecular function	GO:0015399	0.00973864	4	145	Primary active transmembrane transporter activity
RFC cluster 5	Molecular function	GO:0015078	0.0109272	3	80	Proton transmembrane transporter activity
RFC cluster 5	Molecular function	GO:0016776	0.0119299	2	29	Phosphotransferase activity, phosphate group as acceptor
RFC cluster 5	Molecular function	GO:0016887	0.0160487	5	256	ATP hydrolysis activity
RFC cluster 5	Molecular function	GO:0009055	0.017098	2	35	Electron transfer activity
RFC cluster 5	Molecular function	GO:0016829	0.0203995	4	181	Lyase activity
RFC cluster 5	Molecular function	GO:0016616	0.023628	3	107	Oxidoreductase activity, acting on the ch-oh group of donors, nad or nadp as acceptor
RFC cluster 5	Molecular function	GO:0019205	0.0241084	2	42	Nucleobase-containing compound kinase activity
RFC cluster 5	Molecular function	GO:0016830	0.0251911	2	43	Carbon-carbon lyase activity
RFC cluster 5	Molecular function	GO:0016614	0.0265831	3	112	Oxidoreductase activity, acting on ch-oh group of donors
RFC cluster 5	Molecular function	GO:0017111	0.0290805	9	752	Nucleoside-triphosphatase activity
RFC cluster 5	Molecular function	GO:1901265	0.0302468	24	2824	Nucleoside phosphate binding
RFC cluster 5	Molecular function	GO:0000166	0.0302468	24	2824	Nucleotide binding
RFC cluster 5	Molecular function	GO:0022804	0.0323095	5	308	Active transmembrane transporter activity
RFC cluster 5	Molecular function	GO:0036094	0.0343172	25	3008	Small molecule binding
RFC cluster 5	Molecular function	GO:0016462	0.0347561	9	777	Pyrophosphatase activity
RFC cluster 5	Molecular function	GO:0035639	0.0370142	22	2584	Purine ribonucleoside triphosphate binding
RFC cluster 5	Molecular function	GO:0016818	0.0379919	9	790	Hydrolase activity, acting on acid anhydrides, in phosphorus-containing anhydrides
RFC cluster 5	Molecular function	GO:0016817	0.0382491	9	791	Hydrolase activity, acting on acid anhydrides
RFC cluster 5	Molecular function	GO:0000287	0.0387765	3	130	Magnesium ion binding
RFC cluster 5	Molecular function	GO:0042626	0.0402797	3	132	ATPase-coupled transmembrane transporter activity
RFC cluster 5	Molecular function	GO:0032555	0.0412735	22	2614	Purine ribonucleotide binding
RFC cluster 5	Molecular function	GO:0032553	0.0435354	22	2629	Ribonucleotide binding
RFC cluster 5	Molecular function	GO:0140657	0.044429	7	566	ATP-dependent activity
RFC cluster 5	Molecular function	GO:0017076	0.0450935	22	2639	Purine nucleotide binding
RFC cluster 5	Molecular function	GO:0016836	0.0463816	2	60	Hydro-lyase activity
RFC cluster 5	Molecular function	GO:0016835	0.0477783	2	61	Carbon-oxygen lyase activity
RFC cluster 6	Molecular function	GO:0003735	9.80385e-169	104	231	Structural constituent of ribosome
RFC cluster 6	Molecular function	GO:0005198	5.80159e-131	109	559	Structural molecule activity
RFC cluster 6	Molecular function	GO:0003723	1.38565e-11	24	561	RNA binding
RFC cluster 6	Molecular function	GO:0008199	2.40935e-06	4	13	Ferric iron binding
RFC cluster 6	Molecular function	GO:0019843	0.000347901	3	18	rRNA binding
RFC cluster 6	Molecular function	GO:0042289	0.000358274	2	4	MHC class II protein binding
RFC cluster 6	Molecular function	GO:0042287	0.000886523	2	6	MHC protein binding
RFC cluster 6	Molecular function	GO:0055102	0.00163794	2	8	Lipase inhibitor activity
RFC cluster 6	Molecular function	GO:0004859	0.00163794	2	8	Phospholipase inhibitor activity
RFC cluster 6	Molecular function	GO:0004869	0.00759763	2	17	Cysteine-type endopeptidase inhibitor activity
RFC cluster 6	Molecular function	GO:0016859	0.00906073	3	55	Cis-trans isomerase activity
RFC cluster 6	Molecular function	GO:0003755	0.00906073	3	55	Peptidyl-prolyl cis-trans isomerase activity
RFC cluster 6	Molecular function	GO:0003779	0.00963958	8	377	Actin binding
RFC cluster 6	Molecular function	GO:0005200	0.0120157	3	61	Structural constituent of cytoskeleton
RFC cluster 6	Molecular function	GO:0003746	0.0148789	2	24	Translation elongation factor activity
RFC cluster 6	Molecular function	GO:0005509	0.0151803	14	937	Calcium ion binding
RFC cluster 6	Molecular function	GO:0004857	0.0170805	5	191	Enzyme inhibitor activity
RFC cluster 6	Molecular function	GO:0005544	0.0423823	2	42	Calcium-dependent phospholipid binding
RFC cluster 7	Molecular function	GO:0003735	9.19907e-127	92	231	Structural constituent of ribosome
RFC cluster 7	Molecular function	GO:0005198	3.24707e-97	99	559	Structural molecule activity
RFC cluster 7	Molecular function	GO:0015078	3.37548e-15	15	80	Proton transmembrane transporter activity
RFC cluster 7	Molecular function	GO:0042289	1.07287e-08	4	4	MHC class II protein binding
RFC cluster 7	Molecular function	GO:0008199	1.30036e-07	5	13	Ferric iron binding
RFC cluster 7	Molecular function	GO:0042287	1.58348e-07	4	6	MHC protein binding
RFC cluster 7	Molecular function	GO:0035718	1.06082e-06	3	3	Macrophage migration inhibitory factor binding
RFC cluster 7	Molecular function	GO:0003723	7.28686e-05	17	561	RNA binding
RFC cluster 7	Molecular function	GO:0046933	0.0001207	3	10	Proton-transporting atp synthase activity, rotational mechanism
RFC cluster 7	Molecular function	GO:0015252	0.000217951	3	12	Proton channel activity
RFC cluster 7	Molecular function	GO:0015450	0.000311229	2	3	Protein-transporting atpase activity
RFC cluster 7	Molecular function	GO:0019955	0.000538226	3	16	Cytokine binding
RFC cluster 7	Molecular function	GO:0004869	0.000648634	3	17	Cysteine-type endopeptidase inhibitor activity
RFC cluster 7	Molecular function	GO:0019843	0.000772497	3	18	rRNA binding
RFC cluster 7	Molecular function	GO:0005544	0.000884631	4	42	Calcium-dependent phospholipid binding
RFC cluster 7	Molecular function	GO:0004185	0.00102345	2	5	Serine-type carboxypeptidase activity
RFC cluster 7	Molecular function	GO:0022890	0.00178135	15	615	Inorganic cation transmembrane transporter activity
RFC cluster 7	Molecular function	GO:0003796	0.00212031	2	7	Lysozyme activity
RFC cluster 7	Molecular function	GO:0016859	0.00243001	4	55	Cis-trans isomerase activity
RFC cluster 7	Molecular function	GO:0003755	0.00243001	4	55	Peptidyl-prolyl cis-trans isomerase activity
RFC cluster 7	Molecular function	GO:0008324	0.0024551	15	636	Cation transmembrane transporter activity
RFC cluster 7	Molecular function	GO:0044769	0.00280802	2	8	ATPase activity, coupled to transmembrane movement of ions, rotational mechanism
RFC cluster 7	Molecular function	GO:0042625	0.00280802	2	8	ATPase-coupled ion transmembrane transporter activity
RFC cluster 7	Molecular function	GO:0055102	0.00280802	2	8	Lipase inhibitor activity
RFC cluster 7	Molecular function	GO:0004859	0.00280802	2	8	Phospholipase inhibitor activity
RFC cluster 7	Molecular function	GO:0046961	0.00280802	2	8	Proton-transporting atpase activity, rotational mechanism
RFC cluster 7	Molecular function	GO:0009678	0.00280802	2	8	Pyrophosphate hydrolysis-driven proton transmembrane transporter activity
RFC cluster 7	Molecular function	GO:0005200	0.003545	4	61	Structural constituent of cytoskeleton
RFC cluster 7	Molecular function	GO:0022884	0.00358599	2	9	Macromolecule transmembrane transporter activity
RFC cluster 7	Molecular function	GO:0008320	0.00358599	2	9	Protein transmembrane transporter activity
RFC cluster 7	Molecular function	GO:0140318	0.00358599	2	9	Protein transporter activity
RFC cluster 7	Molecular function	GO:0070008	0.00358599	2	9	Serine-type exopeptidase activity
RFC cluster 7	Molecular function	GO:0008289	0.00522022	10	372	Lipid binding
RFC cluster 7	Molecular function	GO:0008233	0.00536854	17	829	Peptidase activity
RFC cluster 7	Molecular function	GO:0061783	0.00540511	2	11	Peptidoglycan muralytic activity
RFC cluster 7	Molecular function	GO:0008009	0.00551159	4	69	Chemokine activity
RFC cluster 7	Molecular function	GO:0042379	0.00551159	4	69	Chemokine receptor binding
RFC cluster 7	Molecular function	GO:0005509	0.00810665	18	937	Calcium ion binding
RFC cluster 7	Molecular function	GO:0015318	0.0113788	16	826	Inorganic molecular entity transmembrane transporter activity
RFC cluster 7	Molecular function	GO:0042626	0.011687	5	132	ATPase-coupled transmembrane transporter activity
RFC cluster 7	Molecular function	GO:0004857	0.0140947	6	191	Enzyme inhibitor activity
RFC cluster 7	Molecular function	GO:0016853	0.0164848	5	144	Isomerase activity
RFC cluster 7	Molecular function	GO:0015399	0.0169356	5	145	Primary active transmembrane transporter activity
RFC cluster 7	Molecular function	GO:0015075	0.0182579	16	873	Ion transmembrane transporter activity
RFC cluster 7	Molecular function	GO:0001664	0.0208944	4	102	G protein-coupled receptor binding
RFC cluster 7	Molecular function	GO:0004298	0.028884	2	26	Threonine-type endopeptidase activity
RFC cluster 7	Molecular function	GO:0005125	0.036953	4	122	Cytokine activity
RFC cluster 7	Molecular function	GO:0004866	0.0378999	4	123	Endopeptidase inhibitor activity
RFC cluster 7	Molecular function	GO:0061135	0.0378999	4	123	Endopeptidase regulator activity
RFC cluster 7	Molecular function	GO:0022804	0.0399517	7	308	Active transmembrane transporter activity
RFC cluster 7	Molecular function	GO:0003779	0.0410714	8	377	Actin binding
RFC cluster 7	Molecular function	GO:0005506	0.0412933	5	184	Iron ion binding
RFC cluster 7	Molecular function	GO:0009055	0.0498151	2	35	Electron transfer activity
RFC cluster 8	Molecular function	GO:0003824	6.67682e-06	21	6943	Catalytic activity
RFC cluster 8	Molecular function	GO:0004332	4.48918e-05	2	8	Fructose-bisphosphate aldolase activity
RFC cluster 8	Molecular function	GO:0004619	4.48918e-05	2	8	Phosphoglycerate mutase activity
RFC cluster 8	Molecular function	GO:0004111	5.76717e-05	2	9	Creatine kinase activity
RFC cluster 8	Molecular function	GO:0016775	5.76717e-05	2	9	Phosphotransferase activity, nitrogenous group as acceptor
RFC cluster 8	Molecular function	GO:0016832	7.20318e-05	2	10	Aldehyde-lyase activity
RFC cluster 8	Molecular function	GO:0016829	8.32653e-05	4	181	Lyase activity
RFC cluster 8	Molecular function	GO:0004634	8.79682e-05	2	11	Phosphopyruvate hydratase activity
RFC cluster 8	Molecular function	GO:0016868	0.000366218	2	22	Intramolecular transferase activity, phosphotransferases
RFC cluster 8	Molecular function	GO:0000287	0.000621811	3	130	Magnesium ion binding
RFC cluster 8	Molecular function	GO:0016853	0.000836795	3	144	Isomerase activity
RFC cluster 8	Molecular function	GO:0016772	0.0010822	7	1296	Transferase activity, transferring phosphorus-containing groups
RFC cluster 8	Molecular function	GO:0016866	0.00134327	2	42	Intramolecular transferase activity
RFC cluster 8	Molecular function	GO:0043167	0.00135786	15	5443	Ion binding
RFC cluster 8	Molecular function	GO:0016830	0.00140767	2	43	Carbon-carbon lyase activity
RFC cluster 8	Molecular function	GO:0016836	0.00272191	2	60	Hydro-lyase activity
RFC cluster 8	Molecular function	GO:0016835	0.00281192	2	61	Carbon-oxygen lyase activity
RFC cluster 8	Molecular function	GO:0051287	0.00299612	2	63	NAD binding
RFC cluster 8	Molecular function	GO:0016301	0.00328632	6	1164	Kinase activity
RFC cluster 8	Molecular function	GO:0005509	0.00649198	5	937	Calcium ion binding
RFC cluster 8	Molecular function	GO:1901265	0.00748856	9	2824	Nucleoside phosphate binding
RFC cluster 8	Molecular function	GO:0000166	0.00748856	9	2824	Nucleotide binding
RFC cluster 8	Molecular function	GO:0016616	0.0083994	2	107	Oxidoreductase activity, acting on the ch-oh group of donors, nad or nadp as acceptor
RFC cluster 8	Molecular function	GO:0016614	0.00916996	2	112	Oxidoreductase activity, acting on ch-oh group of donors
RFC cluster 8	Molecular function	GO:0036094	0.011238	9	3008	Small molecule binding
RFC cluster 8	Molecular function	GO:0016740	0.018757	8	2710	Transferase activity
RFC cluster 8	Molecular function	GO:0046872	0.0208828	8	2763	Metal ion binding
RFC cluster 8	Molecular function	GO:0043169	0.0224239	8	2799	Cation binding
RFC cluster 8	Molecular function	GO:0003774	0.0261218	2	195	Cytoskeletal motor activity
RFC cluster 8	Molecular function	GO:0005524	0.0281177	6	1843	ATP binding
RFC cluster 8	Molecular function	GO:0032559	0.0298721	6	1869	Adenyl ribonucleotide binding
RFC cluster 8	Molecular function	GO:0030554	0.0301484	6	1873	Adenyl nucleotide binding
RFC cluster 8	Molecular function	GO:0035639	0.0427346	7	2584	Purine ribonucleoside triphosphate binding
RFC cluster 8	Molecular function	GO:0032555	0.0450851	7	2614	Purine ribonucleotide binding
RFC cluster 8	Molecular function	GO:0032553	0.0462921	7	2629	Ribonucleotide binding
RFC cluster 8	Molecular function	GO:0017076	0.0471086	7	2639	Purine nucleotide binding
RFC cluster 9	Molecular function	GO:0019825	1.53024e-22	10	31	Oxygen binding
RFC cluster 9	Molecular function	GO:0020037	1.08951e-14	10	167	Heme binding
RFC cluster 9	Molecular function	GO:0046906	1.46924e-14	10	172	Tetrapyrrole binding
RFC cluster 9	Molecular function	GO:0036094	1.79751e-06	15	3008	Small molecule binding
RFC cluster 9	Molecular function	GO:0005506	0.000101253	4	184	Iron ion binding
RFC cluster 9	Molecular function	GO:0005198	0.000800888	5	559	Structural molecule activity
RFC cluster 9	Molecular function	GO:1901363	0.00287426	19	8220	Heterocyclic compound binding
RFC cluster 9	Molecular function	GO:0097159	0.00290649	19	8227	Organic cyclic compound binding
RFC cluster 9	Molecular function	GO:0003735	0.0035486	3	231	Structural constituent of ribosome
RFC cluster 9	Molecular function	GO:0016887	0.00472873	3	256	ATP hydrolysis activity
RFC cluster 9	Molecular function	GO:0046914	0.00917508	6	1390	Transition metal ion binding
RFC cluster 9	Molecular function	GO:0140657	0.0389985	3	566	ATP-dependent activity
RFC cluster 9	Molecular function	GO:0005488	0.0446313	27	16828	Binding
