# Supplementary material for: Cellular heterogeneity in red and melanized focal muscle changes in farmed Atlantic salmon (Salmo salar) visualized by spatial transcriptomics
Source: Cell Tissue Res. 2023 Dec 13;395(2):199–210. doi: 10.1007/s00441-023-03850-x (PMC10837230; doi:10.1007/s00441-023-03850-x)
Supplement: Supplementary file 4 — Supplementary file4 (XLSX 107 KB) [file 441_2023_3850_MOESM4_ESM.xlsx]

## Sheet: Supplementary Table 2
Cell population	log 2-fold change	Adjusted p-value	Gene	KEGG Orthologs
MFC cluster 5	3.12599	8.01017e-258	gene-HBA	K13822; K13825
RFC cluster 5	1.94362	1.19775e-236	ENSSSAG00000006643	K05853
RFC cluster 5	1.71818	1.96633e-236	ENSSSAG00000045045	K01689
RFC cluster 5	1.58046	7.4318e-235	gene-fbp2	K03841
RFC cluster 5	2.20899	1.17809e-233	gene-mylz3.1
RFC cluster 5	1.57075	2.63021e-233	gene-ak1.1
RFC cluster 5	2.48656	8.15233e-228	gene-TNNI2.1
RFC cluster 5	2.32278	6.21983e-225	gene-TNNT3	K12046
MFC cluster 5	3.76394	5.77932e-224	gene-HBB1	K13825
MFC cluster 5	2.46658	3.02349e-223	ENSSSAG00000103747	K13825
RFC cluster 5	2.51541	1.03996e-221	gene-TNNT3.3
RFC cluster 5	2.30777	7.5036e-218	ENSSSAG00000116144	K01689
RFC cluster 5	2.37042	4.15515e-216	gene-tnnc2	K12042
RFC cluster 5	0.903343	8.5925e-216	ENSSSAG00000062084	K12558
RFC cluster 5	1.95714	5.14039e-215	gene-CKM.1
RFC cluster 5	1.53002	1.0941e-212	gene-myl1	K05738
RFC cluster 5	2.65787	1.36684e-212	gene-MYLPF.1
RFC cluster 5	2.70569	4.42054e-212	ENSSSAG00000081461	K01834
RFC cluster 5	2.60856	5.39176e-211	gene-pvalb1	K23926
RFC cluster 5	2.16319	7.07493e-211	gene-ldha	K00016
RFC cluster 5	1.03044	1.99072e-209	gene-gamt	K00542
RFC cluster 5	2.36266	9.43906e-209	gene-mylz3
RFC cluster 5	2.55052	2.72616e-208	gene-MYLPF	K12758
RFC cluster 5	2.73222	4.70474e-208	gene-pvalb1.1
RFC cluster 5	2.31136	2.88724e-207	gene-ACTA1.1
RFC cluster 5	2.17369	1.10209e-206	ENSSSAG00000055309
RFC cluster 5	1.81944	8.82181e-205	gene-pk	K00873
RFC cluster 5	2.25236	1.24935e-203	gene-ACTA1	K10354; K12314; K16575
RFC cluster 5	2.01468	1.06522e-202	gene-ckma.2
RFC cluster 9	1.51742	5.00608e-201	gene-HSP70.2
RFC cluster 5	2.20102	7.67265e-200	ENSSSAG00000065456	K01623
RFC cluster 5	2.17898	2.77033e-199	gene-tpi1b	K01803
MFC cluster 5	1.7795	3.49786e-198	gene-hbba2	K13825
RFC cluster 5	1.20381	3.50122e-198	gene-CKM	K00933
RFC cluster 5	2.147	2.52558e-196	ENSSSAG00000108555	K09290; K10373; K10374; K10375;
RFC cluster 5	0.749694	2.9096e-196	gene-cox4i2.1
RFC cluster 2	1.74864	1.17343e-195	ENSSSAG00000087314
RFC cluster 5	0.832921	1.71522e-195	ENSSSAG00000086757
RFC cluster 5	1.38958	3.34905e-195	gene-pygma.1
RFC cluster 2	1.86308	5.49928e-195	gene-mmp13	K07994
MFC cluster 5	2.19382	7.17957e-192	ENSSSAG00000065233	K13825
RFC cluster 5	2.33116	1.71291e-191	ENSSSAG00000047233	K01623
RFC cluster 2	1.52025	6.15324e-189	ENSSSAG00000115953	K25755
RFC cluster 5	1.20023	2.11742e-188	gene-desma.1
RFC cluster 2	1.77242	3.33845e-188	gene-mmp9	K01403
RFC cluster 3	1.61133	6.70459e-188	ENSSSAG00000065233	K13825
RFC cluster 5	1.89194	1.41873e-185	gene-acta1b	K10354; K12314; K16575
RFC cluster 5	1.40324	1.14027e-183	gene-myl1.1
MFC cluster 2	1.44356	7.0269e-179	ENSSSAG00000119246
RFC cluster 3	1.63361	9.19794e-177	ENSSSAG00000017138	K13822
RFC cluster 5	1.38098	1.48328e-172	gene-tpi1b.1
RFC cluster 5	1.35099	1.51076e-170	gene-ankrd1b	K06867; K21433
RFC cluster 5	0.695136	1.70997e-170	gene-gpib.1
RFC cluster 9	0.952811	5.45857e-170	gene-HSP70.3
RFC cluster 7	1.83844	9.94725e-170	ENSSSAG00000010227	K01379
RFC cluster 5	1.02223	1.57741e-169	gene-pgm1.1
RFC cluster 9	1.52039	5.91654e-169	ENSSSAG00000086386	K03283
RFC cluster 3	1.36168	1.35438e-165	gene-HBA	K13822; K13825
RFC cluster 5	0.906093	9.40279e-165	gene-casq1b.1
RFC cluster 2	1.40044	2.44626e-164	ENSSSAG00000042609	K01403
RFC cluster 7	1.01195	6.83738e-164	ENSSSAG00000080831
RFC cluster 2	0.936443	4.70627e-163	gene-fbp1a	K03841
RFC cluster 7	2.70484	7.61999e-163	ENSSSAG00000052388
RFC cluster 3	1.25528	3.597e-162	ENSSSAG00000103747	K13825
RFC cluster 5	0.973562	4.48945e-162	gene-HSPBB
RFC cluster 5	0.789096	1.3881e-161	gene-ckmt2	K00933
RFC cluster 5	2.03567	2.58852e-160	gene-gapdh	K00134
RFC cluster 2	1.3921	3.3446e-160	gene-OSCP1.1
RFC cluster 5	0.931529	3.87671e-160	gene-ckma	K00933
RFC cluster 7	1.80573	7.66881e-160	ENSSSAG00000027269	K01379
RFC cluster 5	0.756915	1.44633e-159	gene-TTN.1
RFC cluster 5	0.943116	5.48917e-159	gene-acta1b.1
RFC cluster 5	1.00852	1.81804e-158	gene-pfkmb	K00850
RFC cluster 5	0.800529	3.74762e-158	ENSSSAG00000115296	K10352; K10356; K10357; K17751; K24220
MFC cluster 1	0.494143	8.22944e-158	gene-ACTA1.1
MFC cluster 1	0.480358	1.91197e-157	ENSSSAG00000108555	K09290; K10373; K10374; K10375;
RFC cluster 5	1.99434	1.35149e-156	gene-gapdh.1
RFC cluster 5	0.716448	1.08133e-155	gene-HSPBB.1
RFC cluster 2	1.26196	6.99056e-155	gene-OSCP1
RFC cluster 3	1.47054	6.57797e-154	gene-hbaa2.1
RFC cluster 5	0.783756	1.10586e-153	gene-mybphb.1
RFC cluster 5	1.84174	1.14783e-153	ENSSSAG00000093289	K24220
RFC cluster 5	0.793372	1.24801e-153	ENSSSAG00000105866	K12567
RFC cluster 7	1.13387	1.7318e-153	gene-fabp11a
RFC cluster 7	1.27187	5.14056e-148	ENSSSAG00000004300	K01830; K13907
RFC cluster 7	1.68668	5.80223e-148	gene-catl1	K01365
RFC cluster 5	0.539846	1.37795e-146	ENSSSAG00000082793	K19879
RFC cluster 5	0.645808	5.48159e-146	gene-dhrs7cb.1
MFC cluster 2	1.38839	4.1989e-144	gene-rbp4	K18271
MFC cluster 1	0.476288	5.78072e-144	gene-ACTA1	K10354; K12314; K16575
RFC cluster 2	1.2517	7.94691e-143	ENSSSAG00000046981	K00767
MFC cluster 3	0.643889	3.44352e-142	ENSSSAG00000065456	K01623
RFC cluster 5	0.858893	4.52265e-141	gene-ankrd1b.1
MFC cluster 2	1.1839	4.59888e-141	ENSSSAG00000077892	K03231
RFC cluster 3	1.5143	2.60321e-140	gene-hbba2	K13825
RFC cluster 7	1.18566	3.44244e-140	gene-gda.1
RFC cluster 9	1.16014	5.2055e-140	ENSSSAG00000099984	K03283
RFC cluster 7	1.10708	1.43444e-137	gene-MARCO	K13884
RFC cluster 7	1.51612	3.44917e-137	ENSSSAG00000002454	K01363
RFC cluster 5	0.687542	3.87254e-137	ENSSSAG00000121360
RFC cluster 5	0.702888	4.39248e-137	ENSSSAG00000108934
RFC cluster 3	1.14414	6.55331e-136	gene-HBB1	K13825
RFC cluster 7	1.08516	2.77883e-135	ENSSSAG00000064230	K01369
RFC cluster 2	0.829796	5.28203e-135	gene-ccdc18
RFC cluster 7	1.13067	4.46353e-133	gene-npc2.1	K13443
RFC cluster 5	0.624077	6.41354e-133	gene-gpd1b	K00006
RFC cluster 2	0.925981	7.53366e-133	ENSSSAG00000119246
RFC cluster 5	0.735326	5.67819e-132	gene-ef1a	K03231
MFC cluster 7	0.709166	9.25405e-132	gene-marcksl1b.1
MFC cluster 2	1.09236	5.27038e-131	ENSSSAG00000092041	K23761
MFC cluster 7	1.6069	2.40731e-130	gene-rnf121	K15698
RFC cluster 7	0.780158	5.62608e-129	ENSSSAG00000048868
RFC cluster 2	0.968371	8.08321e-127	gene-pfn1	K05759
RFC cluster 5	0.911384	1.05547e-126	gene-hsp11
MFC cluster 3	0.39953	2.71172e-126	ENSSSAG00000047233	K01623
RFC cluster 5	0.719631	3.46802e-125	gene-CX6A1	K02266
RFC cluster 2	0.993026	9.1889e-125	gene-gapdhs.1
RFC cluster 7	1.32852	2.38007e-124	ENSSSAG00000062736
RFC cluster 5	0.428389	4.18592e-123	ENSSSAG00000071667	K01834
RFC cluster 3	1.2424	1.95827e-120	ENSSSAG00000004132
RFC cluster 5	0.418143	6.11193e-120	gene-TNNI2.5
RFC cluster 5	0.603495	9.34431e-118	ENSSSAG00000063793	K00016
RFC cluster 2	0.724475	2.01901e-117	gene-cebpb.1
MFC cluster 5	2.07296	7.64741e-117	gene-hbaa2.1
RFC cluster 5	0.549614	1.31079e-116	gene-rpl3l	K02925
RFC cluster 2	0.640499	1.56919e-115	gene-NATTL
RFC cluster 5	0.424044	2.33073e-114	ENSSSAG00000046588	K19879
RFC cluster 2	0.640952	3.12646e-114	gene-alox5ap.1
RFC cluster 5	0.691307	5.74654e-114	gene-cox7a1	K02270
RFC cluster 7	1.40834	9.52556e-114	gene-s100a10a	K17274
RFC cluster 7	1.45446	2.06675e-113	gene-aspg.2
RFC cluster 3	1.0915	2.33519e-113	ENSSSAG00000068428	K00643
RFC cluster 7	1.50506	3.77719e-113	ENSSSAG00000063855
RFC cluster 2	0.918365	1.26945e-112	ENSSSAG00000046814	K03671
MFC cluster 7	0.434005	1.31731e-112	gene-MAFB	K09036
RFC cluster 7	1.12062	3.06532e-112	gene-ctsba	K01363
RFC cluster 5	1.01901	1.23556e-111	ENSSSAG00000011384	K00927
RFC cluster 5	0.558374	1.61331e-111	gene-cox5b2	K02265
MFC cluster 3	0.412077	3.8705e-111	gene-gapdh.1
RFC cluster 5	0.804971	4.25345e-111	gene-hspb6.1
MFC cluster 7	0.516031	4.40496e-111	ENSSSAG00000096455
RFC cluster 3	1.20941	1.1275e-110	ENSSSAG00000003968
MFC cluster 5	1.31956	1.84865e-110	ENSSSAG00000017138	K13822
RFC cluster 5	0.522119	2.79094e-110	gene-actn3b	K21073
RFC cluster 7	1.43868	5.91741e-110	ENSSSAG00000042300
RFC cluster 5	0.635737	6.59811e-110	ENSSSAG00000009590	K04437
RFC cluster 7	1.1893	7.3686e-110	gene-ctsz	K08568
MFC cluster 1	0.426215	6.80559e-109	gene-TNNT3	K12046
RFC cluster 5	0.628917	1.50226e-108	gene-ak1	K00939
RFC cluster 5	0.449849	3.28063e-108	gene-slc25a4	K05863
MFC cluster 2	0.906982	5.27102e-108	gene-sparc	K24262
RFC cluster 2	0.825905	3.85504e-107	ENSSSAG00000055699	K01810
RFC cluster 5	0.639505	1.36395e-106	gene-rgcc
MFC cluster 1	0.413495	1.40821e-105	gene-pvalb1.1
RFC cluster 5	1.27319	1.94788e-105	ENSSSAG00000085320
RFC cluster 2	0.917715	1.20758e-104	gene-gpx1b.1
RFC cluster 7	1.40433	1.34106e-104	gene-apoeb.1
RFC cluster 7	1.49099	6.09656e-104	gene-nup93	K14309
MFC cluster 3	0.411837	7.31848e-104	gene-gapdh	K00134
MFC cluster 2	1.2538	1.91023e-103	gene-col1a2.1
RFC cluster 2	0.734591	3.17811e-103	gene-SRGN	K06849
RFC cluster 7	1.12452	3.28942e-103	ENSSSAG00000002728	K13907
RFC cluster 2	0.878864	5.30063e-100	gene-aldoaa	K01623
RFC cluster 7	1.09195	1.31039e-99	gene-COX81	K02273
MFC cluster 2	0.836579	1.35628e-99	ENSSSAG00000082318	K23761
RFC cluster 5	0.513142	8.16636e-99	gene-xirp1
RFC cluster 7	0.836753	1.02095e-98	gene-cndp2.1
RFC cluster 7	1.16304	3.32142e-98	gene-k2c8	K07605
RFC cluster 7	0.510495	1.07762e-96	gene-scin.1
MFC cluster 2	1.2086	1.15914e-96	ENSSSAG00000003820	K06236
RFC cluster 5	0.410069	2.00058e-96	ENSSSAG00000045387	K03234
RFC cluster 5	0.444845	2.06505e-96	ENSSSAG00000041864	K10473
RFC cluster 5	0.465352	2.30102e-96	gene-TTN	K12567
RFC cluster 7	0.955042	3.33531e-96	ENSSSAG00000007948	K07604
RFC cluster 7	0.579514	8.80739e-96	ENSSSAG00000044754	K07994
RFC cluster 7	1.01279	1.3901e-95	ENSSSAG00000091373	K06505
RFC cluster 5	0.367772	1.84001e-95	ENSSSAG00000110514	K10473
RFC cluster 5	0.339331	2.14723e-95	gene-gpib	K01810
MFC cluster 1	0.370315	2.48336e-95	gene-pvalb1	K23926
RFC cluster 5	0.449255	7.06957e-95	gene-ampd1.1
MFC cluster 2	0.961888	8.56075e-95	gene-G0S2
RFC cluster 5	0.487723	1.37066e-94	gene-ldb3a.1
RFC cluster 2	0.679642	5.3377e-94	ENSSSAG00000066731	K24835
MFC cluster 2	1.21882	8.52456e-94	gene-col1a1b	K06236
RFC cluster 5	0.432658	1.08259e-93	ENSSSAG00000103129	K19867
RFC cluster 7	0.678129	1.38435e-93	gene-rbp7b.1
MFC cluster 7	0.50341	3.88089e-93	gene-vat1	K00344; K23167
RFC cluster 2	0.714471	6.43861e-93	gene-cebpb	K10048
RFC cluster 2	0.792668	6.55808e-93	ENSSSAG00000006557	K20910
MFC cluster 3	0.476703	7.59088e-93	gene-ldha	K00016
RFC cluster 5	0.413455	9.57349e-93	gene-myoz1a.1
MFC cluster 7	0.402329	1.92214e-92	ENSSSAG00000114450	K07945
MFC cluster 2	1.1464	2.34225e-92	gene-col1a2	K06236
RFC cluster 3	0.77657	4.93508e-92	gene-hbba2.1
MFC cluster 7	0.574149	1.18657e-91	ENSSSAG00000078151
MFC cluster 7	1.18469	1.38131e-91	gene-ATP6V0C	K02155
MFC cluster 2	0.875768	2.83284e-91	gene-PRPS2	K00948
RFC cluster 7	1.09687	1.02029e-90	ENSSSAG00000067593	K07604
RFC cluster 3	1.07144	8.47238e-90	ENSSSAG00000087439	K13822; K13825
MFC cluster 7	0.334668	1.91227e-89	ENSSSAG00000111879
RFC cluster 3	0.848842	3.59017e-89	ENSSSAG00000048536	K13825
RFC cluster 2	0.518037	5.98844e-89	ENSSSAG00000117918
RFC cluster 7	1.26324	1.58354e-88	ENSSSAG00000049977	K00522
RFC cluster 5	0.484911	1.64497e-88	ENSSSAG00000092457	K24220
RFC cluster 7	0.975665	2.17688e-88	gene-ATP6V0C	K02155
MFC cluster 1	0.385563	3.64669e-88	gene-TNNT3.3
RFC cluster 5	0.456813	6.93872e-88	gene-neb	K18267
RFC cluster 5	0.472833	2.75191e-87	gene-rpl3l.1
MFC cluster 7	0.941852	3.04639e-87	gene-gda.1
RFC cluster 7	0.913292	1.1166e-86	gene-psap	K12382
RFC cluster 2	0.466816	1.25368e-86	gene-OXER1	K08402
RFC cluster 2	0.756551	1.53394e-86	ENSSSAG00000063580
RFC cluster 5	0.366915	1.81511e-86	gene-txlnba.1
MFC cluster 1	0.474964	3.55981e-86	gene-acta1b	K10354; K12314; K16575
RFC cluster 5	0.738698	5.42259e-86	gene-zbtb17	K09191; K09228; K10500
RFC cluster 2	0.647126	7.88323e-86	ENSSSAG00000119738
RFC cluster 7	0.742406	1.28896e-85	gene-rnf121	K15698
MFC cluster 2	0.870174	2.79011e-85	ENSSSAG00000058637
RFC cluster 5	0.356499	3.41848e-85	gene-casq1a	K23468
RFC cluster 5	0.452721	8.53677e-85	gene-MYOZ2
MFC cluster 1	0.318508	9.1565e-85	gene-MYLPF	K12758
MFC cluster 2	1.62174	1.5188e-84	ENSSSAG00000052388
RFC cluster 5	0.400286	1.57581e-84	gene-prkg1b	K07376
RFC cluster 5	0.527958	2.91792e-84	gene-ppdpf
MFC cluster 7	0.282102	3.22137e-84	gene-plekho1b.1
MFC cluster 3	0.39583	4.74921e-84	ENSSSAG00000081461	K01834
MFC cluster 2	1.17193	6.51644e-84	gene-col1a1a
RFC cluster 7	1.04155	2.8586e-83	gene-apoeb	K04524
RFC cluster 3	0.835861	2.91609e-83	ENSSSAG00000061234	K13822
RFC cluster 5	0.809136	5.17147e-83	gene-tor3a.1
MFC cluster 7	0.949787	3.92905e-82	ENSSSAG00000064230	K01369
RFC cluster 2	0.44447	4.19865e-82	gene-NADK	K00858
RFC cluster 5	0.410397	4.66064e-82	gene-plin2	K17284
MFC cluster 2	1.01956	1.14867e-81	ENSSSAG00000005527	K06236
RFC cluster 2	0.458535	1.54104e-81	ENSSSAG00000097117	K04347
RFC cluster 7	1.0318	4.26992e-81	gene-cd63	K06497
MFC cluster 1	0.389657	9.0216e-81	gene-TNNI2.1
RFC cluster 5	0.344216	6.79923e-80	ENSSSAG00000005218	K03263
MFC cluster 7	0.263016	7.86057e-80	ENSSSAG00000065907
MFC cluster 7	0.280691	9.35862e-80	gene-ATP6V1A	K02145
RFC cluster 8	1.68138	1.0495e-79	gene-gapdh	K00134
RFC cluster 6	0.997111	1.27488e-79	gene-PRPS2	K00948
RFC cluster 8	1.76015	1.95759e-79	gene-gapdh.1
MFC cluster 1	0.338113	2.40944e-79	gene-MYLPF.1
MFC cluster 7	2.30692	2.42692e-79	gene-aspg.2
RFC cluster 3	0.647776	5.65316e-79	gene-SAT1.1
RFC cluster 7	0.389674	1.07995e-78	gene-CCL13
RFC cluster 2	0.572046	4.63037e-78	ENSSSAG00000079745
MFC cluster 7	0.732524	2.27543e-77	gene-cotl1.1
RFC cluster 2	0.746542	4.50718e-77	ENSSSAG00000109945	K00522
RFC cluster 2	0.575787	4.85651e-77	gene-hck	K08893
RFC cluster 7	0.961183	2.72194e-76	ENSSSAG00000113145	K06830
RFC cluster 2	0.807751	1.20829e-75	ENSSSAG00000116649
RFC cluster 7	0.806703	1.68233e-75	gene-lcp1	K17276
MFC cluster 7	0.811288	3.81177e-75	gene-sat1a.2.1
RFC cluster 3	0.902382	4.40876e-75	ENSSSAG00000093862	K13822
RFC cluster 2	0.502158	1.04018e-74	gene-txnip	K20910
RFC cluster 5	0.27905	1.32062e-74	gene-pygma	K00688
RFC cluster 2	0.830137	2.42657e-74	ENSSSAG00000086102
RFC cluster 2	0.522938	2.4982e-74	gene-csf3r	K05061
RFC cluster 7	0.736263	3.39564e-74	gene-psap.1
RFC cluster 7	0.512781	3.5872e-74	gene-ckb	K00933
RFC cluster 7	0.879257	4.14482e-74	gene-atp5mea	K02129
MFC cluster 2	0.714114	4.32515e-74	ENSSSAG00000050319	K17274
RFC cluster 2	0.441566	6.32442e-74	gene-myh9a.1
RFC cluster 5	0.450136	1.75831e-73	ENSSSAG00000083510	K01834
RFC cluster 6	0.941445	2.58813e-73	ENSSSAG00000042300
RFC cluster 5	0.35186	3.31776e-73	gene-rtn2a	K20722
RFC cluster 2	0.373754	6.67821e-73	ENSSSAG00000120353
RFC cluster 5	0.707557	7.71841e-73	ENSSSAG00000074891	K20720; K20723
RFC cluster 5	0.313934	9.57334e-73	ENSSSAG00000060194	K13126
MFC cluster 2	0.745093	1.50258e-72	gene-fabp11a
RFC cluster 9	0.732228	2.13831e-72	gene-hsp90aa1.2	K04079; K09488
RFC cluster 2	0.668544	2.70848e-72	ENSSSAG00000075948	K00616
RFC cluster 5	0.289038	9.53894e-72	gene-casq1b	K23468
MFC cluster 1	0.358163	9.56721e-72	gene-mylz3
MFC cluster 2	0.63844	1.07001e-71	ENSSSAG00000067593	K07604
MFC cluster 3	0.450465	1.14092e-71	gene-CKM	K00933
RFC cluster 7	0.427897	1.26472e-71	gene-pfkfb2a	K19029
MFC cluster 2	0.737717	4.45326e-71	gene-CIRBP.1
MFC cluster 7	1.17015	6.67523e-71	ENSSSAG00000112349	K05692; K10355
RFC cluster 2	0.51816	9.89611e-71	gene-fkbp5	K09571
RFC cluster 8	1.20603	1.21669e-70	ENSSSAG00000108555	K09290; K10373; K10374; K10375;
MFC cluster 2	0.639504	4.08263e-70	ENSSSAG00000046731	K02925
MFC cluster 2	0.636189	4.10012e-70	gene-ppia1	K03767
RFC cluster 5	0.267613	5.00483e-70	gene-hspa1b	K03283
MFC cluster 2	0.598763	5.03428e-70	ENSSSAG00000100279
RFC cluster 5	0.713274	7.3391e-70	ENSSSAG00000042864	K03232
RFC cluster 4	0.868825	1.18671e-69	gene-gapdh.1
RFC cluster 5	0.655177	2.18046e-69	gene-RPS25	K02975
RFC cluster 5	0.371347	3.2673e-69	gene-klhl41a	K10473
MFC cluster 7	0.758842	3.50334e-69	gene-cfl1	K05765
MFC cluster 7	0.361418	5.53948e-69	gene-ptpn6	K05697
MFC cluster 7	1.0578	7.02787e-69	ENSSSAG00000007948	K07604
RFC cluster 2	0.613376	7.05727e-69	gene-cats	K01368
RFC cluster 5	0.259077	7.72857e-69	gene-LMOD3	K22030
RFC cluster 8	1.27496	8.24894e-69	ENSSSAG00000047233	K01623
MFC cluster 7	0.589331	1.00624e-68	ENSSSAG00000047387	K04402
MFC cluster 7	0.347675	1.06931e-68	ENSSSAG00000057893
RFC cluster 6	0.921089	3.13459e-68	gene-aspg.2
RFC cluster 5	0.315423	3.89675e-68	ENSSSAG00000121600	K17200
RFC cluster 4	0.81745	5.61091e-68	gene-gapdh	K00134
RFC cluster 6	0.942793	6.2881e-68	ENSSSAG00000005928	K23761
RFC cluster 2	0.373585	7.08988e-68	gene-mpx.1
RFC cluster 2	0.363624	8.16763e-68	gene-zgc:152951
MFC cluster 1	0.305696	1.04396e-67	gene-tnnc2	K12042
MFC cluster 7	0.567815	1.31404e-67	gene-MARCO	K13884
RFC cluster 7	0.842236	1.43996e-67	gene-upf3b	K14328
RFC cluster 8	1.08076	4.39824e-67	ENSSSAG00000081461	K01834
RFC cluster 8	1.17995	4.6658e-67	ENSSSAG00000065456	K01623
RFC cluster 5	0.289001	5.42172e-67	gene-slc25a4.1
RFC cluster 7	0.506835	6.01398e-67	ENSSSAG00000084281
RFC cluster 5	0.312949	6.25242e-67	gene-trim63b.1
MFC cluster 2	0.643042	1.29547e-66	ENSSSAG00000116649
MFC cluster 2	0.601274	1.66197e-66	gene-rps12.1
RFC cluster 5	0.423521	2.42358e-66	ENSSSAG00000116186
RFC cluster 8	1.08443	3.08429e-66	gene-pvalb1	K23926
MFC cluster 7	0.797682	4.03236e-66	ENSSSAG00000084530	K16336
RFC cluster 2	0.439555	6.64634e-66	ENSSSAG00000118278	K01539
RFC cluster 8	1.02258	6.77586e-66	ENSSSAG00000116144	K01689
MFC cluster 7	0.294842	8.56115e-66	gene-efhd2	K23922
MFC cluster 1	0.267032	1.25798e-65	gene-gapdh.1
RFC cluster 8	1.13214	1.41199e-65	gene-MYLPF	K12758
RFC cluster 5	0.291646	2.84642e-65	gene-myoz1b
MFC cluster 7	0.423257	4.1258e-65	gene-RAB1A	K07874
RFC cluster 8	1.12766	5.18096e-65	gene-tpi1b	K01803
RFC cluster 5	0.258304	5.92299e-65	ENSSSAG00000086928	K24220
RFC cluster 2	0.572128	6.84825e-65	ENSSSAG00000107632	K15308; K18753
RFC cluster 2	0.589165	7.83303e-65	gene-tagln2	K20526
RFC cluster 8	1.06667	7.88853e-65	gene-pvalb1.1
MFC cluster 2	0.678713	9.78388e-65	gene-sparc.1
RFC cluster 7	0.468479	1.14352e-64	ENSSSAG00000054295
RFC cluster 8	1.05667	1.3069e-64	gene-CKM.1
RFC cluster 7	0.478768	1.78135e-64	ENSSSAG00000078316
RFC cluster 7	0.66738	4.54498e-64	ENSSSAG00000070560	K23879
MFC cluster 7	0.507881	7.92195e-64	gene-anx2a	K17092
RFC cluster 2	0.404815	8.28763e-64	gene-hyal3	K01197
MFC cluster 7	0.348144	8.60422e-64	ENSSSAG00000004300	K01830; K13907
MFC cluster 2	0.630957	1.86854e-63	gene-hspa8	K03283
MFC cluster 7	0.331849	3.39097e-63	gene-pfkfb2a	K19029
MFC cluster 7	0.546774	3.65238e-63	ENSSSAG00000093827	K02151
MFC cluster 7	0.611317	4.09163e-63	gene-lcp1	K17276
MFC cluster 2	0.615525	4.21716e-63	ENSSSAG00000089347	K02923
MFC cluster 7	1.19828	4.73407e-63	ENSSSAG00000016215	K05765
RFC cluster 5	0.591264	4.75152e-63	ENSSSAG00000078842	K03231
RFC cluster 7	0.552837	5.1783e-63	ENSSSAG00000056184	K12475
RFC cluster 2	0.603443	5.23771e-63	gene-qpct.1
RFC cluster 2	0.396795	6.2641e-63	gene-fgl2	K25537
RFC cluster 2	0.502864	6.82495e-63	gene-tmsb1	K24043
RFC cluster 6	0.764315	7.09737e-63	gene-RPS2	K02981
RFC cluster 2	0.314974	8.3902e-63	ENSSSAG00000107487
MFC cluster 2	0.7125	8.72215e-63	ENSSSAG00000109590	K17274
RFC cluster 1	0.853429	1.00779e-62	gene-HBB1	K13825
RFC cluster 8	0.990632	4.29279e-62	gene-mylz3
RFC cluster 6	0.827523	4.52797e-62	ENSSSAG00000100279
RFC cluster 3	0.575403	5.4622e-62	gene-cahz.1
RFC cluster 8	1.02431	7.94672e-62	gene-ldha	K00016
MFC cluster 7	0.450472	8.10349e-62	gene-vmp1	K21248
MFC cluster 2	0.612168	8.15771e-62	ENSSSAG00000065014	K03626
RFC cluster 8	0.994998	1.50968e-61	gene-MYLPF.1
MFC cluster 6	1.45131	1.71164e-61	ENSSSAG00000115296	K10352; K10356; K10357; K17751; K24220
RFC cluster 2	0.721364	3.78218e-61	ENSSSAG00000076584	K13915
RFC cluster 7	0.496295	3.81176e-61	gene-tpp1
RFC cluster 6	0.799188	6.253e-61	gene-RPS2.1
RFC cluster 2	0.379244	7.51275e-61	ENSSSAG00000117770	K01062
RFC cluster 7	0.435069	7.83367e-61	gene-mrpl53	K17434
RFC cluster 6	0.789465	7.87749e-61	ENSSSAG00000067593	K07604
MFC cluster 7	0.276932	9.14307e-61	ENSSSAG00000107797	K04392; K07860; K07975
RFC cluster 2	0.451278	9.57634e-61	gene-TIMP2.1
RFC cluster 5	0.277165	1.01806e-60	gene-cav3	K12959
MFC cluster 7	0.59879	1.19533e-60	gene-moes	K05763
RFC cluster 5	0.300799	1.34808e-60	gene-hspb1.1
RFC cluster 5	0.278229	1.66483e-60	gene-ppp1cb.2
RFC cluster 8	1.04705	2.7163e-60	gene-ACTA1	K10354; K12314; K16575
RFC cluster 2	0.407472	2.83878e-60	ENSSSAG00000079828	K08011
MFC cluster 5	0.394804	3.93216e-60	ENSSSAG00000048536	K13825
MFC cluster 2	0.765957	4.93904e-60	gene-g0s2
RFC cluster 3	0.495465	5.65595e-60	ENSSSAG00000097082	K13220
MFC cluster 2	0.559682	9.17403e-60	gene-rpl29	K02905
RFC cluster 8	0.979064	1.60099e-59	gene-tnnc2	K12042
RFC cluster 8	1.03998	1.7104e-59	gene-acta1b	K10354; K12314; K16575
RFC cluster 2	0.59016	1.93538e-59	gene-si:ch211-193k19.1	K17261; K24404
MFC cluster 7	0.343463	2.02301e-59	ENSSSAG00000084281
RFC cluster 8	1.0188	2.22653e-59	gene-ckma.2
RFC cluster 2	0.368774	3.05995e-59	ENSSSAG00000077249	K17095
RFC cluster 9	1.63474	3.70248e-59	ENSSSAG00000004132
RFC cluster 6	0.708983	5.05387e-59	gene-RPS20	K02969
RFC cluster 7	0.614485	5.23763e-59	ENSSSAG00000120001	K11793
RFC cluster 8	1.02952	5.52882e-59	gene-ACTA1.1
RFC cluster 7	0.639482	9.16367e-59	gene-zgc:64051.1
RFC cluster 7	0.431909	1.07607e-58	gene-bpifcl
MFC cluster 1	0.262349	1.29244e-58	gene-gapdh	K00134
RFC cluster 2	0.414441	1.54096e-58	gene-gadl1	K01580; K18966
MFC cluster 2	0.478301	1.72037e-58	gene-PTMA	K13784
RFC cluster 8	0.904939	2.42078e-58	gene-TNNI2.1
RFC cluster 5	0.558187	3.26454e-58	gene-calm2a.1
RFC cluster 7	0.652553	3.72874e-58	ENSSSAG00000096312
MFC cluster 7	1.08391	4.60626e-58	ENSSSAG00000111819	K05692; K10355
RFC cluster 2	0.381805	4.70911e-58	ENSSSAG00000070401	K04297
RFC cluster 6	0.826992	4.93373e-58	gene-s100a10a	K17274
RFC cluster 4	0.62098	5.52168e-58	ENSSSAG00000047233	K01623
RFC cluster 7	0.666018	6.56693e-58	gene-lygl2
RFC cluster 2	0.47496	1.93744e-57	ENSSSAG00000057152	K23924
RFC cluster 2	0.400988	2.1017e-57	gene-g6pd	K00036
RFC cluster 7	0.750378	2.22067e-57	ENSSSAG00000089347	K02923
MFC cluster 7	0.66923	2.43379e-57	gene-gpx1b.1
MFC cluster 2	0.419608	2.97e-57	gene-SELENOP	K25753
RFC cluster 2	0.629327	6.00792e-57	gene-gapdhs	K00134; K10705
RFC cluster 5	0.302281	9.3076e-57	ENSSSAG00000040256	K06867; K21433
MFC cluster 7	0.999584	1.14432e-56	ENSSSAG00000010227	K01379
RFC cluster 2	0.413466	1.72159e-56	gene-cssa18h10orf54	K23268
MFC cluster 7	0.829158	2.06886e-56	ENSSSAG00000015620	K03985
MFC cluster 7	0.42979	2.22894e-56	ENSSSAG00000039415	K00510
RFC cluster 9	1.58624	2.39882e-56	ENSSSAG00000003968
RFC cluster 2	0.536738	3.85635e-56	gene-coro1a	K13882
RFC cluster 6	0.76663	3.98749e-56	ENSSSAG00000077892	K03231
RFC cluster 5	0.293159	4.30534e-56	gene-ldb3b.1
MFC cluster 7	0.373563	4.72839e-56	gene-hck	K08893
MFC cluster 1	0.529359	5.44549e-56	gene-acta1b.1
RFC cluster 8	0.960915	5.66035e-56	gene-TNNT3	K12046
RFC cluster 2	0.705421	6.47232e-56	ENSSSAG00000100279
RFC cluster 2	0.389396	9.00898e-56	ENSSSAG00000059637
RFC cluster 7	0.597294	2.07343e-55	ENSSSAG00000004635	K06505
RFC cluster 2	0.350491	2.2891e-55	gene-lkha4	K01254
RFC cluster 7	0.725149	2.9215e-55	gene-ppia1	K03767
RFC cluster 2	0.670103	3.20797e-55	gene-eno1a	K01689
MFC cluster 2	0.465234	4.03916e-55	ENSSSAG00000001120	K02925
RFC cluster 2	0.298738	6.11831e-55	ENSSSAG00000101256	K05050
MFC cluster 3	0.487233	7.24242e-55	gene-fbp2	K03841
RFC cluster 6	0.748289	7.60177e-55	gene-upf3b	K14328
RFC cluster 7	0.767334	1.17313e-54	ENSSSAG00000091055	K00940
MFC cluster 2	0.442313	1.65103e-54	ENSSSAG00000039434	K02921
RFC cluster 7	0.649573	3.45043e-54	gene-rpl29	K02905
MFC cluster 2	0.554467	5.28439e-54	ENSSSAG00000100294	K02977
RFC cluster 2	0.336792	9.28204e-54	gene-ncf2	K08010
MFC cluster 1	0.376898	1.01103e-53	gene-mylz3.1
RFC cluster 7	0.265018	2.44787e-53	gene-ifi30.1
RFC cluster 7	0.300325	2.85905e-53	gene-lpl.1
RFC cluster 2	0.325791	2.95767e-53	gene-ncf1	K08011
RFC cluster 2	0.515091	4.28643e-53	gene-alox5ap	K20735
MFC cluster 7	0.311583	4.683e-53	ENSSSAG00000047535	K05728
RFC cluster 6	0.704135	5.6774e-53	gene-rps12	K02951
MFC cluster 7	0.420931	6.06689e-53	ENSSSAG00000049319
RFC cluster 2	0.334084	7.17284e-53	ENSSSAG00000108351	K08009
RFC cluster 5	0.25393	1.40865e-52	ENSSSAG00000097658
RFC cluster 3	0.450403	1.61407e-52	gene-pglyrp6	K01446
RFC cluster 5	0.258388	1.71351e-52	ENSSSAG00000095595	K24495
MFC cluster 7	0.417682	1.90205e-52	ENSSSAG00000074509
RFC cluster 5	0.36855	2.86734e-52	ENSSSAG00000092493
RFC cluster 2	0.395724	3.44862e-52	gene-lsp1b	K12327
RFC cluster 6	0.752682	3.52712e-52	ENSSSAG00000016215	K05765
RFC cluster 2	0.276965	7.26722e-52	ENSSSAG00000069985	K04293
RFC cluster 2	0.399812	9.71689e-52	gene-RAC2	K04392; K07860
RFC cluster 2	0.262469	1.10779e-51	ENSSSAG00000116123
RFC cluster 7	0.500231	1.133e-51	ENSSSAG00000093827	K02151
RFC cluster 7	0.718117	1.16905e-51	ENSSSAG00000086102
MFC cluster 7	0.582005	1.58284e-51	gene-pfn1	K05759
RFC cluster 4	0.304621	1.76132e-51	ENSSSAG00000081461	K01834
MFC cluster 7	0.34627	1.88385e-51	gene-ODC1	K01581
RFC cluster 7	0.419709	2.09684e-51	gene-dpp7	K01276
MFC cluster 2	0.517429	2.22247e-51	gene-S10I	K23761
MFC cluster 2	0.371341	2.25534e-51	gene-ackr4a	K04186
RFC cluster 2	0.32957	2.35705e-51	gene-spi1b	K09438
RFC cluster 5	0.574841	2.78765e-51	gene-ybx1	K09276
RFC cluster 8	0.855724	3.91102e-51	gene-TNNT3.3
RFC cluster 9	1.42543	5.75979e-51	ENSSSAG00000017138	K13822
RFC cluster 7	0.748156	6.74604e-51	ENSSSAG00000005928	K23761
RFC cluster 7	0.632917	6.84205e-51	gene-rps26	K02976
RFC cluster 6	0.681516	6.88117e-51	ENSSSAG00000081086	K02941
MFC cluster 7	0.608274	7.00682e-51	gene-sat1a.2	K00657
MFC cluster 7	0.278341	7.19215e-51	ENSSSAG00000115420
RFC cluster 7	0.461323	8.5023e-51	ENSSSAG00000084530	K16336
MFC cluster 7	0.504044	9.54723e-51	gene-lsp1b.1
MFC cluster 2	0.463356	9.86819e-51	ENSSSAG00000046051	K02920
RFC cluster 2	0.307988	1.52769e-50	gene-nbeal2	K23286
MFC cluster 7	0.519161	2.02044e-50	gene-ckb	K00933
RFC cluster 2	0.319336	2.2132e-50	gene-msra.1
RFC cluster 6	0.621525	5.04012e-50	gene-rpl12	K02870
MFC cluster 7	0.720368	5.4167e-50	gene-npc2.1	K13443
MFC cluster 7	0.324827	5.75069e-50	ENSSSAG00000097843	K07863; K07975
RFC cluster 7	0.263015	6.92872e-50	gene-lpl	K01059
MFC cluster 7	0.275994	6.93954e-50	gene-c1qbp	K15414
RFC cluster 9	1.1705	8.77669e-50	gene-HBA	K13822; K13825
RFC cluster 2	0.293894	1.3961e-49	gene-pygl.1
RFC cluster 2	0.540772	3.02603e-49	gene-pkma	K00873
RFC cluster 4	0.465579	3.72738e-49	ENSSSAG00000108555	K09290; K10373; K10374; K10375;
RFC cluster 7	0.521137	3.93261e-49	gene-ITM2B	K18264
RFC cluster 2	0.634531	4.38728e-49	ENSSSAG00000016215	K05765
RFC cluster 4	0.355012	4.80978e-49	gene-MYLPF	K12758
RFC cluster 7	0.430728	6.76557e-49	ENSSSAG00000065907
MFC cluster 7	0.580608	9.63641e-49	ENSSSAG00000069896	K23593
MFC cluster 6	1.25594	1.06924e-48	ENSSSAG00000004118	K06856
RFC cluster 6	0.668666	1.32567e-48	gene-rps12.1
RFC cluster 5	0.31193	1.48348e-48	gene-ppdpfa
MFC cluster 2	0.493032	1.97144e-48	ENSSSAG00000065991	K03626
MFC cluster 7	0.348144	2.71629e-48	ENSSSAG00000069905	K04387
RFC cluster 6	0.674699	3.02664e-48	ENSSSAG00000086102
MFC cluster 7	0.293435	3.58903e-48	gene-rtel1	K11136
RFC cluster 5	0.523222	3.75457e-48	ENSSSAG00000096312
RFC cluster 7	0.425716	3.94691e-48	gene-atp6v1ba.1
RFC cluster 2	0.732688	5.16456e-48	gene-PRPS2	K00948
RFC cluster 2	0.368906	5.22915e-48	ENSSSAG00000025124	K23011
MFC cluster 1	0.325869	7.49644e-48	gene-myl1	K05738
RFC cluster 2	0.334705	7.7866e-48	ENSSSAG00000097335	K11275
RFC cluster 9	1.28328	8.03499e-48	gene-hbaa2.1
RFC cluster 9	1.06405	1.23195e-47	ENSSSAG00000061234	K13822
RFC cluster 2	0.274662	1.45188e-47	gene-sla1a.1
RFC cluster 2	0.578838	1.63286e-47	ENSSSAG00000112349	K05692; K10355
MFC cluster 2	0.300644	1.68858e-47	ENSSSAG00000045481	K07604
RFC cluster 5	0.416962	1.95264e-47	ENSSSAG00000067873	K02267
MFC cluster 7	0.815021	1.97217e-47	gene-c1qb	K03987
RFC cluster 2	0.323022	1.98468e-47	gene-ptpn6.1
RFC cluster 2	0.435255	2.71006e-47	ENSSSAG00000076569	K05758
RFC cluster 7	0.403803	2.72707e-47	gene-atp6v1h	K02144
RFC cluster 8	0.919757	3.69844e-47	gene-pk	K00873
MFC cluster 7	0.492284	4.13295e-47	ENSSSAG00000092865	K25724
RFC cluster 7	0.558497	4.57075e-47	gene-sc61g	K07342
RFC cluster 3	0.321449	5.01023e-47	gene-si:ch211-103n10.5	K11275
RFC cluster 7	0.495587	5.36272e-47	ENSSSAG00000069896	K23593
MFC cluster 7	1.09512	8.3656e-47	gene-cd63	K06497
MFC cluster 7	0.294373	8.49859e-47	gene-scin.1
MFC cluster 7	0.414902	8.61195e-47	gene-cndp2.1
RFC cluster 2	0.474826	9.25556e-47	gene-h1-10	K11275
MFC cluster 7	0.273184	9.99401e-47	ENSSSAG00000104590
RFC cluster 6	0.693638	1.1608e-46	gene-ppia1	K03767
MFC cluster 7	0.639301	1.92112e-46	gene-gapdhs	K00134; K10705
RFC cluster 2	0.429823	1.94465e-46	gene-lsp1b.1
RFC cluster 4	0.438175	2.35405e-46	ENSSSAG00000065456	K01623
MFC cluster 7	0.418947	3.07797e-46	ENSSSAG00000003377	K07889
RFC cluster 2	0.285285	3.98635e-46	ENSSSAG00000008571	K12484
RFC cluster 2	0.306352	4.64388e-46	ENSSSAG00000068393	K13073
RFC cluster 6	0.556531	5.66526e-46	ENSSSAG00000120001	K11793
RFC cluster 7	0.398105	5.79417e-46	ENSSSAG00000039325	K13289
MFC cluster 2	0.336896	6.68406e-46	gene-rpl39	K02924
RFC cluster 2	0.505182	7.01373e-46	gene-nccrp1
MFC cluster 7	0.368447	7.16837e-46	gene-hsp90aa1.2	K04079; K09488
RFC cluster 7	0.642796	7.21991e-46	gene-rpl11	K02868
RFC cluster 5	0.680079	7.8634e-46	ENSSSAG00000069860	K07342
RFC cluster 5	0.384027	9.12796e-46	ENSSSAG00000115420
MFC cluster 7	1.86222	1.09575e-45	ENSSSAG00000042300
RFC cluster 4	0.453793	1.28131e-45	gene-tpi1b	K01803
RFC cluster 3	0.570029	2.79995e-45	ENSSSAG00000115609	K02969; K09191; K19484
RFC cluster 5	0.397477	3.31105e-45	ENSSSAG00000118604
RFC cluster 2	0.319471	4.87045e-45	ENSSSAG00000095736	K08529
RFC cluster 7	0.639932	4.95192e-45	ENSSSAG00000057893
RFC cluster 7	0.681609	6.08853e-45	ENSSSAG00000015620	K03985
RFC cluster 7	0.554264	1.18566e-44	ENSSSAG00000044191	K02942
RFC cluster 2	0.250961	1.30768e-44	ENSSSAG00000111188	K04296
RFC cluster 7	0.489074	1.32083e-44	gene-bnip1a.1
RFC cluster 2	0.293394	1.43797e-44	ENSSSAG00000046996	K05718
MFC cluster 7	0.379499	1.48982e-44	gene-gsna	K05768
RFC cluster 6	0.648606	1.49517e-44	gene-tagln	K20526
MFC cluster 2	0.397758	1.51705e-44	gene-tagln	K20526
MFC cluster 7	1.74682	1.57433e-44	ENSSSAG00000063855
RFC cluster 2	0.322493	1.77659e-44	gene-glipr1a	K24834
RFC cluster 7	0.600104	1.91739e-44	gene-rpl12	K02870
RFC cluster 8	0.721432	4.93147e-44	gene-mylz3.1
MFC cluster 7	1.59921	8.09903e-44	gene-s100a10a	K17274
RFC cluster 4	0.5279	9.35611e-44	gene-acta1b	K10354; K12314; K16575
RFC cluster 7	0.354611	9.49717e-44	gene-tspan36	K17293
RFC cluster 7	0.368697	1.00576e-43	ENSSSAG00000100394	K12384
MFC cluster 2	0.526781	1.37493e-43	gene-RPL10A.1
MFC cluster 7	0.336935	1.43947e-43	gene-VAT1	K00344; K23167
RFC cluster 2	0.305253	1.75743e-43	gene-myh9a	K10352
RFC cluster 2	0.304939	1.78845e-43	ENSSSAG00000082290
RFC cluster 1	0.642745	2.05493e-43	ENSSSAG00000103747	K13825
RFC cluster 6	0.648246	3.99114e-43	gene-k2c8	K07605
MFC cluster 2	0.351531	4.43415e-43	gene-lum	K08122
RFC cluster 7	0.56537	4.48772e-43	gene-arpc3.2
MFC cluster 7	1.19058	4.68151e-43	gene-k2c8	K07605
RFC cluster 2	0.366645	5.55527e-43	gene-grap2b	K07366
MFC cluster 2	0.49627	6.567e-43	gene-rps29
MFC cluster 7	0.290159	6.6729e-43	gene-gjb8	K07621
MFC cluster 7	0.478953	7.74843e-43	gene-arc1b	K05757
RFC cluster 6	0.621306	8.68049e-43	ENSSSAG00000113145	K06830
RFC cluster 4	0.357129	9.45854e-43	gene-ACTA1.1
RFC cluster 7	0.590104	1.4762e-42	gene-CIRBP.1
RFC cluster 2	0.305253	1.51828e-42	gene-VAV3.2
RFC cluster 6	0.581616	1.5632e-42	gene-cotl1.1
RFC cluster 2	0.271763	1.62412e-42	ENSSSAG00000110425	K11315
RFC cluster 2	0.363156	1.82045e-42	ENSSSAG00000097843	K07863; K07975
MFC cluster 2	0.335402	1.93434e-42	gene-TAGLN	K20526
RFC cluster 6	0.624158	2.07288e-42	gene-hsp90ab1	K04079
MFC cluster 7	0.78071	2.3984e-42	gene-ctsba	K01363
RFC cluster 7	0.641915	2.61552e-42	gene-RPS2.1
MFC cluster 3	0.280985	3.44072e-42	ENSSSAG00000116144	K01689
MFC cluster 7	0.402	4.53097e-42	gene-fbl.1
MFC cluster 6	1.05887	5.11899e-42	ENSSSAG00000093289	K24220
MFC cluster 2	0.344402	5.58615e-42	gene-RPS20	K02969
MFC cluster 7	0.503731	9.43465e-42	gene-ifi30	K08059
MFC cluster 2	0.31618	1.02521e-41	gene-mrpl53	K17434
RFC cluster 7	0.593538	2.82466e-41	gene-rps12.1
MFC cluster 3	0.262552	3.06891e-41	gene-tpi1b	K01803
MFC cluster 7	0.37077	3.21208e-41	gene-cebpa	K09055
RFC cluster 5	0.518038	3.62726e-41	gene-RPL27A	K02900
RFC cluster 2	0.378283	3.63709e-41	ENSSSAG00000064629	K06540
MFC cluster 7	0.632954	3.79565e-41	ENSSSAG00000057799	K12845
MFC cluster 7	1.44491	4.52562e-41	ENSSSAG00000062736
MFC cluster 2	0.432351	4.90453e-41	gene-rpl12	K02870
RFC cluster 5	0.269057	6.6919e-41	gene-cfl2	K05765
MFC cluster 7	0.874565	7.26569e-41	ENSSSAG00000040575	K07374
MFC cluster 7	0.503449	9.78043e-41	ENSSSAG00000118959	K03257
MFC cluster 2	0.45668	9.80616e-41	gene-crip1	K24412
RFC cluster 9	0.883814	9.85178e-41	ENSSSAG00000115609	K02969; K09191; K19484
MFC cluster 2	0.406947	1.30452e-40	gene-RPS3A.1
RFC cluster 6	0.626734	1.45614e-40	ENSSSAG00000116649
RFC cluster 4	0.335919	1.5701e-40	gene-mylz3
MFC cluster 2	0.332497	1.86003e-40	gene-dcn	K04660
RFC cluster 3	0.368366	1.97564e-40	gene-blvrb	K05901
RFC cluster 7	0.319434	2.0063e-40	gene-prdx5	K11187
RFC cluster 6	0.527446	2.19309e-40	ENSSSAG00000039434	K02921
RFC cluster 2	0.263548	2.53455e-40	ENSSSAG00000075155
RFC cluster 8	0.803084	3.08137e-40	gene-myl1.1
MFC cluster 7	1.57185	3.14238e-40	ENSSSAG00000076584	K13915
MFC cluster 2	0.430136	3.3142e-40	gene-RL30	K02908
RFC cluster 8	0.700479	3.39035e-40	ENSSSAG00000006643	K05853
MFC cluster 7	0.315052	3.58742e-40	ENSSSAG00000063056	K01173
MFC cluster 7	0.494093	3.86655e-40	gene-cdd	K01489
MFC cluster 7	2.21288	3.93297e-40	ENSSSAG00000100279
RFC cluster 5	0.524945	3.99001e-40	ENSSSAG00000006134	K02978
RFC cluster 2	0.51448	4.17114e-40	gene-tmsb4x	K05764
RFC cluster 5	0.813968	5.92977e-40	ENSSSAG00000054661	K09490
RFC cluster 2	0.387865	7.25934e-40	gene-csrp1	K09377
MFC cluster 7	0.747875	8.16591e-40	ENSSSAG00000054661	K09490
RFC cluster 6	0.330967	8.35969e-40	gene-blvra	K00214
RFC cluster 7	0.431677	8.40895e-40	gene-si:busm1-57f23.1
RFC cluster 6	0.556741	8.60133e-40	gene-rpl29	K02905
RFC cluster 2	0.370261	9.59801e-40	ENSSSAG00000004626	K20645
RFC cluster 7	0.578664	9.9482e-40	gene-RPS2	K02981
MFC cluster 6	0.657969	1.00775e-39	ENSSSAG00000097096	K24220
MFC cluster 7	0.427469	1.11294e-39	ENSSSAG00000075948	K00616
MFC cluster 2	0.479115	1.23294e-39	gene-upf3b	K14328
MFC cluster 7	0.68084	1.43435e-39	gene-c1qa	K03986
RFC cluster 3	0.347343	1.5154e-39	ENSSSAG00000109306	K03948
RFC cluster 5	0.503601	1.558e-39	ENSSSAG00000081086	K02941
RFC cluster 6	0.609289	1.68336e-39	ENSSSAG00000109472	K13195
RFC cluster 7	0.560758	1.6951e-39	ENSSSAG00000103564	K02957
RFC cluster 5	0.513527	1.7678e-39	gene-rpl26	K02898
MFC cluster 7	2.52927	2.04914e-39	ENSSSAG00000116649
MFC cluster 2	0.385587	2.07905e-39	ENSSSAG00000067727	K02915
RFC cluster 2	0.295999	2.32366e-39	gene-fam83fb.1
RFC cluster 2	0.262573	2.62595e-39	gene-cmtm3
MFC cluster 2	0.452856	2.63853e-39	ENSSSAG00000064317	K02949
RFC cluster 5	0.529333	2.7019e-39	ENSSSAG00000071322	K02880
RFC cluster 6	0.61392	4.69323e-39	ENSSSAG00000008630	K02997
RFC cluster 4	0.282898	5.71975e-39	gene-tnnc2	K12042
MFC cluster 2	0.505076	5.87528e-39	gene-rps12	K02951
MFC cluster 2	0.257447	6.25605e-39	ENSSSAG00000103279	K25433
MFC cluster 6	0.688297	7.29178e-39	ENSSSAG00000042037
MFC cluster 7	0.486381	8.26205e-39	gene-tisb	K15308; K18753
RFC cluster 7	0.346513	8.46367e-39	gene-snx9	K17923
MFC cluster 2	0.447063	1.0242e-38	ENSSSAG00000040446	K02995
RFC cluster 7	0.345698	1.59176e-38	gene-vmp1	K21248
MFC cluster 7	0.403836	1.73878e-38	gene-tnni1b.1
RFC cluster 2	0.25342	1.76542e-38	gene-zgc:56585	K00069
RFC cluster 6	0.517093	2.25151e-38	ENSSSAG00000096312
RFC cluster 7	0.550958	2.36445e-38	gene-rpl38	K02923
RFC cluster 5	0.253507	2.52206e-38	gene-agla	K01196
RFC cluster 2	0.26965	2.74083e-38	ENSSSAG00000102098	K10135
MFC cluster 7	0.494016	2.9793e-38	gene-gapdhs.1
RFC cluster 7	0.295527	3.65114e-38	ENSSSAG00000049726	K22390
MFC cluster 2	0.445489	4.0678e-38	ENSSSAG00000066580	K02960
RFC cluster 7	0.548866	4.27975e-38	gene-rps12	K02951
MFC cluster 2	0.382899	4.78616e-38	gene-rbp4.1
RFC cluster 3	0.332421	5.20094e-38	gene-AMPM2	K01265
RFC cluster 5	0.253633	5.33637e-38	gene-ssr3	K13251
RFC cluster 2	0.32673	5.59742e-38	gene-fpr1	K04245
RFC cluster 7	0.565056	6.559e-38	gene-RPL27A	K02900
RFC cluster 7	0.394908	6.7655e-38	gene-ctsa	K13289
MFC cluster 7	1.5779	7.26821e-38	ENSSSAG00000086102
RFC cluster 5	0.505372	9.69132e-38	ENSSSAG00000039806	K14753
MFC cluster 6	0.262085	1.00412e-37	ENSSSAG00000116510
RFC cluster 7	0.440742	1.16732e-37	gene-cox4i1.1
MFC cluster 7	0.994209	1.65893e-37	gene-psap	K12382
RFC cluster 5	0.466617	1.69268e-37	gene-RPS20	K02969
RFC cluster 2	0.271304	1.74022e-37	ENSSSAG00000099605	K08179
MFC cluster 2	0.270362	1.77897e-37	ENSSSAG00000120001	K11793
RFC cluster 2	0.450977	2.56447e-37	gene-lcp1.1
RFC cluster 7	0.697538	3.73218e-37	ENSSSAG00000092041	K23761
MFC cluster 7	0.319233	3.74942e-37	gene-rgs13	K16449
RFC cluster 2	0.345187	4.19357e-37	ENSSSAG00000069638	K23594
RFC cluster 7	0.562131	4.90596e-37	gene-RPS25	K02975
RFC cluster 7	0.528954	7.7568e-37	gene-fkbp1aa.1
MFC cluster 2	0.456564	7.82616e-37	ENSSSAG00000110723	K02980
RFC cluster 5	0.397894	9.27772e-37	gene-hsc70	K03283
RFC cluster 2	0.295654	1.12061e-36	gene-pabp2	K14396
RFC cluster 7	0.384588	1.17497e-36	gene-iqgap1.1
RFC cluster 7	0.583031	1.18839e-36	gene-nup93.1
RFC cluster 6	0.540079	1.40932e-36	ENSSSAG00000040575	K07374
RFC cluster 7	0.421615	1.45375e-36	gene-cotl1
RFC cluster 6	0.580604	1.46039e-36	gene-ifi30	K08059
MFC cluster 2	0.409884	1.48215e-36	gene-rps14	K02955
RFC cluster 7	0.49306	2.25802e-36	gene-OST4
MFC cluster 7	0.947789	2.48918e-36	ENSSSAG00000027269	K01379
RFC cluster 6	0.532776	2.72659e-36	ENSSSAG00000049977	K00522
MFC cluster 7	0.252698	3.00642e-36	ENSSSAG00000004208	K21880
RFC cluster 7	0.538193	3.32116e-36	gene-rpl37	K02922; K18173
RFC cluster 4	0.322696	3.33835e-36	gene-ACTA1	K10354; K12314; K16575
MFC cluster 2	0.381683	4.28775e-36	ENSSSAG00000047444
MFC cluster 7	0.847152	5.08279e-36	gene-ctsz	K08568
MFC cluster 7	0.340532	5.1776e-36	gene-CKB	K00933
MFC cluster 2	0.330403	5.94041e-36	ENSSSAG00000005928	K23761
MFC cluster 2	0.437592	6.72554e-36	gene-rl23	K02894
RFC cluster 7	0.564825	7.01073e-36	ENSSSAG00000071322	K02880
MFC cluster 2	0.468211	1.22312e-35	gene-apoeb	K04524
MFC cluster 7	0.267579	1.34836e-35	gene-ptp4a2b	K18041
MFC cluster 7	0.565899	1.55061e-35	gene-ITM2B	K18264
RFC cluster 2	0.263616	1.69431e-35	gene-mxd4.1
RFC cluster 5	0.516846	1.76719e-35	ENSSSAG00000006614	K02995
MFC cluster 2	0.404321	1.82531e-35	gene-rpl8	K02938
RFC cluster 2	0.253794	2.18419e-35	gene-pgls	K01057
RFC cluster 7	0.439531	2.9288e-35	gene-anx2a	K17092
RFC cluster 6	0.599923	3.06713e-35	gene-ybx1.1
MFC cluster 2	0.404929	3.53842e-35	ENSSSAG00000071322	K02880
MFC cluster 2	0.349457	4.29628e-35	gene-RPL27A	K02900
RFC cluster 7	0.318718	4.66945e-35	ENSSSAG00000066540	K06498
RFC cluster 9	0.470678	4.78024e-35	ENSSSAG00000093364
MFC cluster 7	0.494911	4.78582e-35	gene-myl12.1	K12755; K12757
MFC cluster 7	0.371235	4.94152e-35	gene-tgm1l1	K05619
MFC cluster 2	0.318365	7.10479e-35	gene-tgfbi	K19519
RFC cluster 2	0.280376	7.62419e-35	gene-lpxn.1
MFC cluster 2	0.346853	7.74626e-35	gene-prelp	K08125
RFC cluster 7	0.256233	8.05216e-35	gene-ctsk.1
MFC cluster 7	0.285026	9.05991e-35	ENSSSAG00000001776	K04392; K07860; K07975
RFC cluster 5	0.466683	9.45284e-35	gene-mcl1b.1
MFC cluster 7	0.671877	9.8675e-35	ENSSSAG00000117241	K07375
RFC cluster 7	0.440254	1.11625e-34	gene-cox4i1	K02263
MFC cluster 2	0.318223	1.2536e-34	gene-tgfbi.1
RFC cluster 2	0.465905	1.42103e-34	gene-MYL6	K12751
RFC cluster 7	0.522919	1.52205e-34	ENSSSAG00000055243	K02978
MFC cluster 7	3.1093	1.52719e-34	ENSSSAG00000049977	K00522
MFC cluster 7	0.410281	1.61619e-34	gene-tspan36	K17293
MFC cluster 7	0.436626	1.71188e-34	gene-marcksl1a.1
RFC cluster 6	0.651007	1.80077e-34	ENSSSAG00000092041	K23761
MFC cluster 2	0.563392	1.83265e-34	ENSSSAG00000003409
MFC cluster 7	0.437884	2.21105e-34	gene-otud1	K13716
MFC cluster 1	0.316836	2.2225e-34	ENSSSAG00000118604
MFC cluster 7	0.331363	2.35654e-34	gene-mospd2.1
RFC cluster 6	0.551116	2.38851e-34	ENSSSAG00000103564	K02957
MFC cluster 7	0.270379	2.68664e-34	ENSSSAG00000045264
RFC cluster 6	0.58277	2.94407e-34	ENSSSAG00000089347	K02923
MFC cluster 7	0.43204	2.97391e-34	gene-zgc:64051.1
MFC cluster 5	0.739446	3.39451e-34	ENSSSAG00000087314
MFC cluster 7	0.42723	4.19376e-34	gene-aif1	K18617
RFC cluster 7	0.4253	4.81374e-34	gene-rpl39	K02924
RFC cluster 2	0.259796	4.94149e-34	gene-SASH3	K23706
RFC cluster 6	0.405341	6.92871e-34	gene-mospd2.1
RFC cluster 4	0.259556	9.19196e-34	ENSSSAG00000116144	K01689
RFC cluster 7	0.480497	1.33624e-33	ENSSSAG00000093125
RFC cluster 6	0.607082	1.56556e-33	ENSSSAG00000080819	K13195
RFC cluster 2	0.374281	1.91021e-33	gene-arc1b	K05757
RFC cluster 2	0.317499	2.16468e-33	gene-TIMP2	K22583
RFC cluster 6	0.496889	2.22982e-33	gene-CIRBP.1
RFC cluster 7	0.449175	2.69823e-33	gene-atp5mc1	K02128
RFC cluster 6	0.471617	3.1266e-33	gene-glud1b	K00261
RFC cluster 7	0.446078	3.26635e-33	ENSSSAG00000004542	K02128
RFC cluster 2	0.271154	3.27438e-33	gene-ndufs2.1
MFC cluster 2	0.353623	3.43632e-33	ENSSSAG00000049977	K00522
MFC cluster 5	0.255728	3.55317e-33	ENSSSAG00000093862	K13822
RFC cluster 4	0.370379	3.85719e-33	gene-ckma.2
RFC cluster 7	0.384924	4.28175e-33	gene-c1qb	K03987
MFC cluster 7	2.01085	4.90938e-33	gene-PRPS2	K00948
RFC cluster 7	0.529874	4.963e-33	gene-COX7C	K02272
MFC cluster 2	0.382186	6.04292e-33	ENSSSAG00000078329	K02989
RFC cluster 7	0.314764	6.43514e-33	gene-renr	K19514
RFC cluster 8	0.697259	7.12223e-33	gene-myl1	K05738
MFC cluster 6	0.714921	7.18565e-33	ENSSSAG00000093816
MFC cluster 1	0.337735	7.34438e-33	gene-hspb6.1
RFC cluster 5	0.255348	7.63535e-33	ENSSSAG00000039008	K10956
MFC cluster 7	1.21662	8.16618e-33	ENSSSAG00000091373	K06505
RFC cluster 7	0.781993	1.2026e-32	ENSSSAG00000008263	K00522
MFC cluster 2	0.303642	1.2192e-32	gene-pgs2	K04660
RFC cluster 7	0.600873	1.96211e-32	ENSSSAG00000116649
RFC cluster 2	0.295065	2.01753e-32	gene-fyb	K17698
RFC cluster 6	0.53658	2.06273e-32	gene-rpsa	K02998
MFC cluster 7	0.266182	2.48851e-32	ENSSSAG00000075480
RFC cluster 5	0.368063	2.75158e-32	gene-rpl39	K02924
RFC cluster 2	0.381341	3.88103e-32	ENSSSAG00000044665	K11253
RFC cluster 7	0.524137	4.732e-32	gene-rpl22l1.1
MFC cluster 2	0.389649	5.46916e-32	gene-k2c8	K07605
RFC cluster 6	0.56749	9.18916e-32	gene-rpl11	K02868
MFC cluster 7	0.321203	1.10858e-31	gene-sh3bgrl3	K23740
RFC cluster 6	0.530929	1.51291e-31	ENSSSAG00000013807	K02943
RFC cluster 5	0.45999	1.51529e-31	ENSSSAG00000026076	K02903
MFC cluster 2	0.378254	1.53323e-31	gene-rpl13a	K02872
MFC cluster 2	0.447346	1.69939e-31	gene-cfd	K01334
RFC cluster 1	0.529753	1.85926e-31	gene-HBA	K13822; K13825
MFC cluster 2	0.400423	1.9301e-31	ENSSSAG00000063055	K02936
RFC cluster 7	0.352492	2.07012e-31	gene-atp6v1g1	K02152
RFC cluster 6	0.598905	2.12669e-31	ENSSSAG00000015620	K03985
MFC cluster 2	0.421076	2.31407e-31	gene-rps23	K02973
RFC cluster 8	0.624549	2.38998e-31	gene-ak1.1
RFC cluster 6	0.467812	2.85971e-31	gene-cfl1	K05765
MFC cluster 7	0.296203	2.92294e-31	gene-bxdc2	K14820
RFC cluster 2	0.442546	3.10092e-31	gene-timp2a	K22583
MFC cluster 7	0.277592	3.49356e-31	gene-iqgap1.1
RFC cluster 7	0.493776	3.50766e-31	gene-ifi30	K08059
RFC cluster 6	0.543009	3.58591e-31	gene-rps7	K02993
RFC cluster 9	0.827512	4.35912e-31	ENSSSAG00000087439	K13822; K13825
RFC cluster 7	0.599251	4.97282e-31	ENSSSAG00000077892	K03231
MFC cluster 2	0.341965	5.30768e-31	gene-eef2b.1
MFC cluster 2	0.388998	6.0576e-31	ENSSSAG00000107836	K02977
MFC cluster 2	0.350547	6.77303e-31	ENSSSAG00000061468	K02922
MFC cluster 7	0.308572	6.93415e-31	gene-timp2	K22583
RFC cluster 6	0.520742	7.50175e-31	gene-RPL27A	K02900
RFC cluster 5	0.512857	7.76031e-31	gene-RPS3A	K02984
RFC cluster 7	0.357641	7.85866e-31	gene-c1qa	K03986
MFC cluster 7	0.346072	8.39562e-31	ENSSSAG00000099571
RFC cluster 6	0.395821	1.0643e-30	ENSSSAG00000055361	K00006
MFC cluster 7	1.57914	1.08608e-30	ENSSSAG00000067593	K07604
MFC cluster 2	0.456141	1.19153e-30	ENSSSAG00000063156	K02942
RFC cluster 9	0.645585	1.25801e-30	gene-hbba2.1
RFC cluster 6	0.551398	1.26628e-30	gene-rpsa.1
RFC cluster 7	0.28605	1.67924e-30	ENSSSAG00000047535	K05728
RFC cluster 7	0.362179	1.68616e-30	ENSSSAG00000045264
RFC cluster 2	0.307817	1.89698e-30	ENSSSAG00000084273	K00616
MFC cluster 7	0.412994	2.0183e-30	ENSSSAG00000106298	K04393
MFC cluster 2	0.446892	2.12345e-30	gene-rps10	K02947
RFC cluster 7	0.520679	2.17154e-30	gene-PRPS2	K00948
RFC cluster 3	0.266917	2.18767e-30	gene-gp1bb	K06262
RFC cluster 9	0.745302	2.40169e-30	ENSSSAG00000095652
RFC cluster 8	0.630036	2.46709e-30	ENSSSAG00000045045	K01689
RFC cluster 7	0.516477	2.62435e-30	gene-RS24	K02974
RFC cluster 7	0.372637	2.70983e-30	gene-lg3bp	K17300
MFC cluster 7	0.34561	2.77985e-30	ENSSSAG00000055896	K00016
RFC cluster 2	0.264054	3.31759e-30	gene-tsc22d3.1
MFC cluster 2	0.261204	4.04638e-30	gene-tagln2	K20526
RFC cluster 6	0.513384	4.0794e-30	gene-RPS3A.1
RFC cluster 6	0.501492	4.41627e-30	gene-tmsb4x	K05764
MFC cluster 7	0.297594	4.43608e-30	ENSSSAG00000055361	K00006
RFC cluster 7	0.325307	4.50867e-30	ENSSSAG00000004738	K00522
RFC cluster 2	0.272661	5.01287e-30	gene-TPM3	K09290; K10373; K10375
RFC cluster 7	0.285265	5.41076e-30	ENSSSAG00000078151
RFC cluster 6	0.496106	5.54593e-30	ENSSSAG00000040446	K02995
RFC cluster 8	0.709544	5.74278e-30	gene-tpi1b.1
RFC cluster 7	0.464234	5.75532e-30	ENSSSAG00000069860	K07342
MFC cluster 7	0.265716	5.80552e-30	gene-atp6v1ba.1
RFC cluster 6	0.526723	5.8429e-30	ENSSSAG00000091055	K00940
RFC cluster 7	0.277825	5.93583e-30	gene-vpp3	K02154
MFC cluster 3	0.376407	6.54394e-30	ENSSSAG00000083510	K01834
RFC cluster 5	0.468041	6.92857e-30	gene-rpl11	K02868
RFC cluster 7	0.490689	7.96092e-30	gene-rpl31.1
RFC cluster 6	0.552764	8.93936e-30	gene-RS24	K02974
MFC cluster 2	0.38861	9.50838e-30	ENSSSAG00000074883	K02922
MFC cluster 2	0.308745	1.03351e-29	ENSSSAG00000044191	K02942
RFC cluster 5	0.309703	1.14405e-29	gene-ssr3.1
RFC cluster 8	0.609695	1.2883e-29	gene-desma.1
RFC cluster 2	0.265154	1.3533e-29	ENSSSAG00000071876	K17095
MFC cluster 7	0.282699	1.36442e-29	ENSSSAG00000003831	K05754
RFC cluster 2	0.316858	1.5099e-29	ENSSSAG00000066666	K06478
RFC cluster 2	0.291003	1.60581e-29	ENSSSAG00000067219
RFC cluster 2	0.274681	1.65059e-29	ENSSSAG00000075480
RFC cluster 7	0.516623	1.79836e-29	ENSSSAG00000026076	K02903
MFC cluster 7	0.296203	1.89021e-29	ENSSSAG00000056184	K12475
MFC cluster 2	0.409989	1.91655e-29	ENSSSAG00000103564	K02957
RFC cluster 5	0.494938	2.00036e-29	gene-DDX21.1
MFC cluster 7	0.302708	2.08875e-29	gene-RAC2	K04392; K07860
RFC cluster 7	0.423709	2.09289e-29	gene-dbnla	K20520
MFC cluster 2	0.406532	2.12495e-29	ENSSSAG00000024307	K02949
RFC cluster 6	0.35514	2.26204e-29	gene-CKB	K00933
RFC cluster 6	0.505541	2.3452e-29	ENSSSAG00000026076	K02903
RFC cluster 7	0.376904	3.00023e-29	gene-atp5po	K02113; K02137
RFC cluster 5	0.439453	3.24972e-29	ENSSSAG00000044191	K02942
MFC cluster 2	0.273086	3.26767e-29	gene-ppib	K03767; K03768
MFC cluster 2	0.405369	3.40188e-29	ENSSSAG00000008630	K02997
RFC cluster 2	0.291199	3.6917e-29	ENSSSAG00000091091	K16548
RFC cluster 7	0.540313	4.79392e-29	ENSSSAG00000076584	K13915
RFC cluster 7	0.264367	4.8482e-29	ENSSSAG00000068420
RFC cluster 2	0.361276	6.57271e-29	ENSSSAG00000072436	K01623
RFC cluster 8	0.63562	6.96941e-29	ENSSSAG00000055309
RFC cluster 5	0.455853	7.45125e-29	gene-COX7C	K02272
MFC cluster 2	0.413886	8.59754e-29	ENSSSAG00000040303	K04551; K08770
RFC cluster 7	0.459283	8.92244e-29	ENSSSAG00000040575	K07374
MFC cluster 7	0.259213	9.02277e-29	gene-sept7b.1
MFC cluster 2	0.320286	9.04049e-29	gene-si:ch73-86n18.1
RFC cluster 2	0.445706	1.03669e-28	ENSSSAG00000111819	K05692; K10355
RFC cluster 7	0.382454	1.14901e-28	gene-ppib	K03767; K03768
RFC cluster 7	0.532184	1.23757e-28	ENSSSAG00000049829	K02894
RFC cluster 7	0.342256	1.33479e-28	ENSSSAG00000010260	K22286
MFC cluster 2	0.415302	1.48268e-28	ENSSSAG00000001506
RFC cluster 6	0.496438	1.66287e-28	gene-rpl9	K02940
RFC cluster 2	0.35588	2.53164e-28	gene-arhgdia.1
RFC cluster 7	0.4933	2.56883e-28	ENSSSAG00000066580	K02960
MFC cluster 7	1.59128	2.65702e-28	gene-catl1	K01365
MFC cluster 7	0.340993	2.85613e-28	gene-btg1	K14443
RFC cluster 7	0.349016	3.23863e-28	gene-anxa5b
MFC cluster 7	0.383488	3.5722e-28	gene-zfp36l1a.1
MFC cluster 7	2.19901	3.65561e-28	ENSSSAG00000119246
RFC cluster 7	0.278525	3.66186e-28	gene-tcn2	K14619
MFC cluster 7	0.460188	3.76172e-28	gene-CYC	K08738
MFC cluster 7	0.388758	4.35171e-28	gene-YWHAQ	K16197
MFC cluster 2	0.351492	4.37437e-28	ENSSSAG00000042300
RFC cluster 7	0.293119	4.88135e-28	ENSSSAG00000004208	K21880
RFC cluster 7	0.448776	6.46234e-28	gene-RL30	K02908
MFC cluster 2	0.357605	6.7053e-28	ENSSSAG00000114272	K02971
RFC cluster 6	0.448836	6.99599e-28	gene-pkma	K00873
RFC cluster 2	0.31348	7.128e-28	ENSSSAG00000091303
RFC cluster 6	0.534343	7.34069e-28	ENSSSAG00000071322	K02880
RFC cluster 7	0.417645	7.42465e-28	gene-cssa15h14orf2	K18193
RFC cluster 5	0.25773	7.55158e-28	ENSSSAG00000046822	K09580
RFC cluster 7	0.450664	8.86736e-28	ENSSSAG00000046051	K02920
MFC cluster 7	0.325812	1.02298e-27	gene-renr	K19514
RFC cluster 2	0.298562	1.18065e-27	ENSSSAG00000077911	K13963
MFC cluster 1	0.265805	1.19526e-27	ENSSSAG00000006643	K05853
MFC cluster 7	0.685884	1.23437e-27	gene-COX81	K02273
RFC cluster 7	0.483187	1.58728e-27	ENSSSAG00000013807	K02943
RFC cluster 7	0.379378	1.68184e-27	gene-rbx1	K03868
RFC cluster 7	0.457488	1.78798e-27	gene-rps19	K02966
MFC cluster 6	0.839346	1.96833e-27	ENSSSAG00000085320
RFC cluster 7	0.482842	1.9706e-27	ENSSSAG00000111819	K05692; K10355
RFC cluster 6	0.487293	2.17442e-27	gene-rpl8	K02938
RFC cluster 6	0.432316	2.2057e-27	gene-tnni1b.1
MFC cluster 7	0.368906	2.43035e-27	ENSSSAG00000043159	K05755
RFC cluster 5	0.427102	2.67112e-27	ENSSSAG00000059594	K02900
RFC cluster 6	0.476164	2.88849e-27	gene-rps28	K02979
RFC cluster 6	0.473167	2.91658e-27	gene-rplp2	K02943
RFC cluster 2	0.385262	3.32313e-27	ENSSSAG00000054002	K12751
MFC cluster 3	0.437306	3.33959e-27	ENSSSAG00000051461	K19879
RFC cluster 7	0.503714	3.47607e-27	ENSSSAG00000109892	K02960
RFC cluster 6	0.511395	4.34605e-27	gene-rpl32	K02912
MFC cluster 7	0.370284	4.63499e-27	ENSSSAG00000044417	K03257
MFC cluster 6	0.354027	4.89916e-27	gene-mylz3
RFC cluster 5	0.356239	5.29796e-27	ENSSSAG00000004542	K02128
RFC cluster 4	0.269689	5.5762e-27	gene-ldha	K00016
RFC cluster 2	0.252362	5.77312e-27	ENSSSAG00000106485
MFC cluster 2	0.329403	6.26625e-27	gene-rps28	K02979
MFC cluster 6	0.490857	6.75131e-27	ENSSSAG00000048830
RFC cluster 7	0.444342	7.30327e-27	ENSSSAG00000083124
RFC cluster 3	0.257757	7.7403e-27	gene-TRMO	K22900
RFC cluster 6	0.38858	9.11023e-27	ENSSSAG00000067594	K02183; K13448
MFC cluster 2	0.355122	9.40867e-27	gene-rps26	K02976
MFC cluster 7	0.380284	9.4409e-27	ENSSSAG00000070750	K10093
RFC cluster 6	0.497941	1.10199e-26	gene-rps26	K02976
RFC cluster 7	0.370976	1.11084e-26	ENSSSAG00000079996	K05755
RFC cluster 5	0.420737	1.38162e-26	gene-rpl22l1.1
MFC cluster 2	0.334942	1.73045e-26	gene-RPS25.1
RFC cluster 7	0.446503	1.85303e-26	ENSSSAG00000066907
RFC cluster 7	0.559987	1.93981e-26	ENSSSAG00000054719	K21870
RFC cluster 4	0.353963	2.17022e-26	gene-pk	K00873
MFC cluster 2	0.355032	2.97358e-26	ENSSSAG00000070973	K02936
MFC cluster 2	0.373547	3.04823e-26	gene-rps7	K02993
RFC cluster 2	0.283077	3.07157e-26	ENSSSAG00000052625
RFC cluster 7	0.295803	3.50081e-26	gene-YWHAQ	K16197
RFC cluster 7	0.443359	3.88019e-26	gene-rps28	K02979
MFC cluster 7	0.333637	4.26077e-26	ENSSSAG00000003871
MFC cluster 7	0.580555	4.57903e-26	ENSSSAG00000002454	K01363
RFC cluster 6	0.495994	4.65352e-26	ENSSSAG00000063855
RFC cluster 5	0.433161	4.86273e-26	gene-rps13	K02953
MFC cluster 2	0.369755	5.21686e-26	ENSSSAG00000064642	K02929
MFC cluster 2	0.390448	5.37002e-26	gene-rpl32	K02912
MFC cluster 7	0.26014	6.40783e-26	ENSSSAG00000084273	K00616
RFC cluster 7	0.368968	6.4894e-26	ENSSSAG00000108862
RFC cluster 7	0.373648	6.92554e-26	gene-anxa1a	K17091
RFC cluster 7	0.565429	7.21448e-26	ENSSSAG00000010802	K00522
RFC cluster 3	0.303017	7.43669e-26	gene-arrdc3a	K20910
RFC cluster 9	0.767208	7.96094e-26	gene-HBB1	K13825
MFC cluster 7	0.436759	9.62698e-26	gene-CSF1R	K05090; K05449
RFC cluster 6	0.487941	1.16692e-25	gene-rps23	K02973
RFC cluster 7	0.448951	1.22515e-25	ENSSSAG00000050319	K17274
RFC cluster 7	0.465792	1.26021e-25	ENSSSAG00000071185	K02929
RFC cluster 6	0.499115	1.41152e-25	ENSSSAG00000066580	K02960
RFC cluster 6	0.468548	1.45236e-25	gene-rpl38	K02923
MFC cluster 2	0.376305	1.49768e-25	gene-RS24	K02974
RFC cluster 7	0.326086	1.50866e-25	gene-hcls1.1
MFC cluster 7	0.266647	1.57682e-25	ENSSSAG00000001392	K16060; K16061
MFC cluster 2	0.282952	1.61235e-25	gene-col5a1	K19721
RFC cluster 5	0.399694	1.67137e-25	gene-cssa15h14orf2	K18193
RFC cluster 7	0.289865	1.70734e-25	gene-psmb2	K02734
RFC cluster 7	0.406101	1.72007e-25	gene-uba52	K02927
RFC cluster 7	0.280485	1.75374e-25	ENSSSAG00000111879
RFC cluster 6	0.359346	2.38795e-25	gene-zgc:152830
RFC cluster 7	0.417901	2.42415e-25	gene-RPS20	K02969
RFC cluster 7	0.398148	2.52551e-25	gene-CX6B1	K02267
MFC cluster 7	0.262926	2.60871e-25	ENSSSAG00000007843	K05757
MFC cluster 7	0.498605	2.7835e-25	gene-MYL6	K12751
MFC cluster 7	0.488206	3.13186e-25	ENSSSAG00000098204	K08583
MFC cluster 2	0.402049	3.19065e-25	gene-RPL7	K02937
MFC cluster 2	0.347034	3.26852e-25	gene-RS24.1
MFC cluster 1	0.311821	3.36246e-25	ENSSSAG00000055309
RFC cluster 7	0.327455	3.65894e-25	gene-H2AZ1	K11251
MFC cluster 2	0.304615	4.22116e-25	ENSSSAG00000063855
RFC cluster 7	0.503654	5.02612e-25	ENSSSAG00000112349	K05692; K10355
MFC cluster 7	0.358846	5.22233e-25	gene-arf1.1
RFC cluster 6	0.333341	5.28291e-25	ENSSSAG00000077200	K07375
MFC cluster 7	0.326736	5.69326e-25	gene-lcp1.1
RFC cluster 5	0.30431	6.23775e-25	gene-nme1	K00940
RFC cluster 6	0.427401	7.67798e-25	gene-rpl6	K02934
RFC cluster 8	0.636547	9.83113e-25	gene-fbp2	K03841
RFC cluster 5	0.3468	9.89422e-25	ENSSSAG00000120001	K11793
MFC cluster 7	0.473302	1.12684e-24	gene-si:busm1-57f23.1
MFC cluster 7	0.269445	1.15973e-24	ENSSSAG00000119745
MFC cluster 7	0.511146	1.17298e-24	ENSSSAG00000113195	K11253
MFC cluster 1	0.349538	1.32102e-24	gene-myl1.1
RFC cluster 6	0.324754	1.32682e-24	ENSSSAG00000119246
RFC cluster 5	0.386475	1.58233e-24	ENSSSAG00000093125
MFC cluster 7	1.22819	1.6591e-24	gene-hspa8	K03283
RFC cluster 6	0.471236	1.96743e-24	ENSSSAG00000065014	K03626
RFC cluster 6	0.517723	2.18158e-24	gene-DDX21.1
RFC cluster 2	0.295904	2.21398e-24	ENSSSAG00000086069
MFC cluster 7	0.425644	2.36076e-24	ENSSSAG00000070560	K23879
RFC cluster 9	0.819253	2.38245e-24	gene-hbba2	K13825
MFC cluster 1	0.31955	2.72835e-24	gene-ankrd1b	K06867; K21433
MFC cluster 2	0.434633	2.81425e-24	ENSSSAG00000094940
RFC cluster 6	0.389156	2.82725e-24	ENSSSAG00000001120	K02925
RFC cluster 5	0.37298	3.04923e-24	gene-RPS25.1
RFC cluster 5	0.388702	3.44562e-24	ENSSSAG00000063055	K02936
MFC cluster 7	1.0016	3.5322e-24	ENSSSAG00000109945	K00522
MFC cluster 2	0.325393	3.71514e-24	ENSSSAG00000109945	K00522
RFC cluster 6	0.295891	4.40233e-24	gene-atl3.1
RFC cluster 7	0.251333	4.40301e-24	ENSSSAG00000000890	K12874
RFC cluster 6	0.411411	4.42926e-24	gene-rl23	K02894
RFC cluster 5	0.280706	4.48677e-24	ENSSSAG00000015785	K07374
MFC cluster 2	0.312096	4.50794e-24	gene-rps19	K02966
RFC cluster 8	0.542043	4.5919e-24	gene-pfkmb	K00850
RFC cluster 2	0.3623	4.76336e-24	gene-cd63	K06497
RFC cluster 7	0.432521	4.94101e-24	ENSSSAG00000074883	K02922
MFC cluster 7	0.588898	5.53395e-24	gene-hsp90ab1.1
MFC cluster 7	0.340532	6.22165e-24	gene-atp6v1h	K02144
MFC cluster 2	0.408091	6.32319e-24	gene-M1IP1
RFC cluster 8	0.595155	6.70057e-24	gene-pygma.1
RFC cluster 7	0.439399	7.01549e-24	gene-rps10.1
RFC cluster 4	0.344355	8.02837e-24	ENSSSAG00000055309
MFC cluster 7	0.280839	9.00548e-24	gene-mpeg1.3
RFC cluster 7	0.349771	9.31694e-24	ENSSSAG00000113195	K11253
RFC cluster 7	0.374392	1.0801e-23	gene-dynll1	K10418
MFC cluster 7	0.380741	1.18915e-23	gene-cacybp	K04507
MFC cluster 7	0.878618	1.48297e-23	gene-hsp90ab1	K04079
RFC cluster 5	0.383513	1.63321e-23	gene-rps19	K02966
RFC cluster 6	0.466247	1.64691e-23	gene-rpl31.1
MFC cluster 7	0.420498	1.95856e-23	ENSSSAG00000054002	K12751
RFC cluster 5	0.379282	2.02087e-23	gene-rpl38	K02923
MFC cluster 2	0.253465	2.09019e-23	ENSSSAG00000002699	K03234
RFC cluster 9	0.386731	2.18186e-23	gene-TRMO	K22900
RFC cluster 7	0.444391	2.50195e-23	ENSSSAG00000067729	K02962
RFC cluster 6	0.396222	2.51246e-23	ENSSSAG00000075948	K00616
RFC cluster 7	0.465257	2.54055e-23	ENSSSAG00000016215	K05765
RFC cluster 8	0.784409	2.59861e-23	ENSSSAG00000093289	K24220
MFC cluster 7	0.34588	2.71035e-23	gene-coro1a	K13882
RFC cluster 7	0.385639	2.86869e-23	ENSSSAG00000006701	K05863
RFC cluster 6	0.486664	2.87857e-23	ENSSSAG00000049829	K02894
MFC cluster 2	0.334916	3.06523e-23	gene-RPL10A.2
MFC cluster 7	0.444192	3.18211e-23	gene-aldoaa	K01623
RFC cluster 8	0.509883	3.18777e-23	gene-CKM	K00933
RFC cluster 7	0.380725	3.8576e-23	gene-cox7a2a	K02270
RFC cluster 6	0.393564	4.0952e-23	ENSSSAG00000082318	K23761
RFC cluster 7	0.448626	4.37075e-23	ENSSSAG00000075425	K02920
MFC cluster 7	0.441021	4.44022e-23	gene-anxa4	K17093
MFC cluster 7	0.761096	5.13224e-23	ENSSSAG00000113145	K06830
MFC cluster 7	0.325351	5.46334e-23	ENSSSAG00000055699	K01810
MFC cluster 7	0.429271	5.78926e-23	gene-lygl2
MFC cluster 2	0.356556	6.41594e-23	gene-rpl21	K02889
RFC cluster 6	0.472755	7.4205e-23	gene-RPL10A.1
RFC cluster 5	0.257037	7.54053e-23	ENSSSAG00000038979	K10593
MFC cluster 7	0.390577	7.72269e-23	ENSSSAG00000066348
RFC cluster 9	0.328739	9.02188e-23	gene-sept3	K16938
RFC cluster 6	0.375728	1.01047e-22	gene-myl12.1	K12755; K12757
RFC cluster 5	0.405268	1.092e-22	gene-rps10.1
RFC cluster 2	0.50278	1.13311e-22	ENSSSAG00000015620	K03985
RFC cluster 7	0.331542	1.13358e-22	ENSSSAG00000006051	K03959
RFC cluster 6	0.479037	1.15593e-22	ENSSSAG00000041248	K02915
RFC cluster 6	0.473977	1.27397e-22	ENSSSAG00000065852	K02941
RFC cluster 7	0.451034	1.43419e-22	gene-tagln	K20526
RFC cluster 6	0.472828	1.48016e-22	ENSSSAG00000067729	K02962
MFC cluster 7	0.35112	1.62063e-22	ENSSSAG00000093198	K12741; K12894
RFC cluster 7	0.398074	1.68084e-22	ENSSSAG00000039434	K02921
RFC cluster 7	0.321198	1.9098e-22	gene-dad1	K12668
RFC cluster 7	0.346646	1.9558e-22	ENSSSAG00000055811	K00940
RFC cluster 6	0.448065	2.0083e-22	ENSSSAG00000045683	K02991
RFC cluster 6	0.412859	2.09769e-22	ENSSSAG00000046051	K02920
RFC cluster 9	0.496257	2.11606e-22	ENSSSAG00000097082	K13220
RFC cluster 7	0.423721	2.18915e-22	gene-rpl8	K02938
RFC cluster 6	0.406259	2.27645e-22	gene-RL31	K02910
RFC cluster 7	0.264444	2.38871e-22	gene-cox7a2a.1
RFC cluster 7	0.423102	2.53501e-22	gene-rps19.1
RFC cluster 7	0.455055	2.62685e-22	ENSSSAG00000050190	K02953
MFC cluster 7	0.682547	2.86511e-22	ENSSSAG00000002728	K13907
RFC cluster 6	0.403265	2.9357e-22	gene-RL30	K02908
RFC cluster 7	0.42083	3.00667e-22	ENSSSAG00000081086	K02941
RFC cluster 5	0.381008	3.24139e-22	gene-rl26	K02898
RFC cluster 6	0.415365	3.75389e-22	ENSSSAG00000001506
RFC cluster 7	0.378087	4.68177e-22	gene-reep5	K17279
RFC cluster 7	0.356496	4.92219e-22	gene-ppiab	K03767; K03768
RFC cluster 7	0.430341	5.53798e-22	ENSSSAG00000008630	K02997
RFC cluster 7	0.447637	6.03597e-22	gene-rl23	K02894
RFC cluster 7	0.315388	6.54906e-22	gene-calr3b	K08057
MFC cluster 3	0.292497	6.83249e-22	ENSSSAG00000006643	K05853
MFC cluster 2	0.338566	6.99381e-22	ENSSSAG00000073308	K02958
RFC cluster 5	0.342789	7.00193e-22	ENSSSAG00000043708	K04079; K09487
RFC cluster 6	0.433033	8.15884e-22	gene-RPS25.1
MFC cluster 2	0.460865	1.01336e-21	ENSSSAG00000087314
RFC cluster 7	0.325048	1.36356e-21	gene-atp5po.1
MFC cluster 7	0.427251	1.49362e-21	gene-nop56	K14564
RFC cluster 7	0.34929	1.50698e-21	gene-gsna	K05768
RFC cluster 1	0.367294	1.61075e-21	ENSSSAG00000119246
RFC cluster 2	0.305397	2.33674e-21	ENSSSAG00000039415	K00510
RFC cluster 7	0.403443	2.36288e-21	ENSSSAG00000049940	K02943
RFC cluster 7	0.278695	2.65479e-21	ENSSSAG00000010287	K08056
MFC cluster 7	0.413908	2.67147e-21	ENSSSAG00000080831
RFC cluster 5	0.380254	2.67325e-21	gene-rpl37	K02922; K18173
RFC cluster 7	0.387854	2.81614e-21	gene-MYL12B	K12755; K12757
MFC cluster 7	0.856245	3.19094e-21	ENSSSAG00000004635	K06505
MFC cluster 7	0.321308	3.43175e-21	gene-ppan.1
RFC cluster 5	0.354177	3.45012e-21	gene-rpl10	K02866
RFC cluster 7	0.326166	3.60906e-21	gene-PSMB2	K02734
MFC cluster 7	0.401161	3.90211e-21	gene-si:ch211-193k19.1	K17261; K24404
MFC cluster 7	0.255973	5.80512e-21	ENSSSAG00000076569	K05758
MFC cluster 2	0.3713	6.26203e-21	gene-rps21	K02971
RFC cluster 7	0.416808	6.58038e-21	gene-RPL5	K02932
RFC cluster 2	0.264257	6.78359e-21	gene-sh3bgrl3	K23740
MFC cluster 7	0.53307	6.89608e-21	ENSSSAG00000097028	K07374
RFC cluster 7	0.393694	7.14544e-21	gene-RPS25.1
RFC cluster 7	0.25466	7.56836e-21	ENSSSAG00000008494
MFC cluster 7	0.375264	7.83564e-21	gene-TIMP2	K22583
MFC cluster 7	0.756788	7.97481e-21	gene-nup93	K14309
RFC cluster 6	0.461632	8.69254e-21	gene-rpl11.1
RFC cluster 6	0.444529	8.79027e-21	gene-nup93.1
RFC cluster 7	0.378872	9.07043e-21	gene-cotl1.1
MFC cluster 7	0.280985	9.07195e-21	ENSSSAG00000053842	K01540
RFC cluster 9	0.817588	1.00539e-20	ENSSSAG00000068428	K00643
MFC cluster 2	0.347428	1.07783e-20	ENSSSAG00000042048	K02993
MFC cluster 7	0.2541	1.09587e-20	gene-grap2b	K07366
RFC cluster 7	0.355418	1.14861e-20	ENSSSAG00000040415	K02140
RFC cluster 6	0.433285	1.18175e-20	gene-rpl26	K02898
RFC cluster 6	0.388698	1.18999e-20	gene-gpx1b.1
MFC cluster 3	0.33144	1.21591e-20	gene-rpl3l	K02925
RFC cluster 5	0.283861	1.32912e-20	gene-tuba8l2	K07374
MFC cluster 7	0.441985	1.70305e-20	gene-snrpb	K11086
RFC cluster 6	0.501355	1.76398e-20	gene-rpl13.1
MFC cluster 2	0.316841	1.78137e-20	gene-rpl38	K02923
RFC cluster 5	0.318841	1.89778e-20	gene-ATPK.1
RFC cluster 5	0.308607	2.06794e-20	gene-RPL5.1
RFC cluster 2	0.276084	2.30259e-20	ENSSSAG00000001776	K04392; K07860; K07975
RFC cluster 7	0.40765	2.54528e-20	gene-rpl26	K02898
RFC cluster 7	0.342785	2.67859e-20	gene-eps8l3b	K17277
RFC cluster 7	0.396162	2.7319e-20	gene-cox6c.1
RFC cluster 5	0.318469	2.88597e-20	ENSSSAG00000067727	K02915
RFC cluster 6	0.404767	3.70189e-20	ENSSSAG00000071185	K02929
MFC cluster 7	0.594428	4.02869e-20	gene-MDK	K06828
MFC cluster 7	0.762247	4.04818e-20	gene-eno1a	K01689
RFC cluster 6	0.436238	4.25372e-20	gene-RPL7	K02937
RFC cluster 7	0.38968	4.38711e-20	ENSSSAG00000059594	K02900
MFC cluster 7	0.846403	4.69376e-20	ENSSSAG00000080819	K13195
MFC cluster 7	0.292499	4.82908e-20	ENSSSAG00000052625
RFC cluster 5	0.355462	5.0319e-20	gene-eif1.1
MFC cluster 7	0.469161	5.44949e-20	gene-calm2a.1
RFC cluster 6	0.419998	5.78691e-20	gene-ef-1g	K00799; K03233
RFC cluster 5	0.370418	6.56814e-20	ENSSSAG00000008630	K02997
RFC cluster 7	0.329949	6.77455e-20	ENSSSAG00000105376	K02922
MFC cluster 7	0.469376	7.3047e-20	gene-snrpg	K11099
RFC cluster 6	0.378798	7.67702e-20	ENSSSAG00000070560	K23879
MFC cluster 2	0.339076	8.7732e-20	ENSSSAG00000080562	K02896
MFC cluster 7	0.285119	1.11869e-19	ENSSSAG00000066666	K06478
MFC cluster 2	0.289079	1.15739e-19	gene-RPS2.1
MFC cluster 2	0.348435	1.27736e-19	ENSSSAG00000109892	K02960
MFC cluster 7	0.766928	1.31504e-19	ENSSSAG00000005928	K23761
RFC cluster 6	0.257087	1.60822e-19	gene-zfp36l1a.1
RFC cluster 6	0.414709	1.72689e-19	ENSSSAG00000109892	K02960
RFC cluster 6	0.408148	1.76645e-19	gene-RPL5	K02932
RFC cluster 7	0.374157	1.80948e-19	ENSSSAG00000080819	K13195
MFC cluster 7	0.25274	1.90227e-19	gene-alox5ap	K20735
RFC cluster 7	0.258202	1.94572e-19	gene-MAFB.1
MFC cluster 2	0.33775	1.94656e-19	gene-rpl31	K02910
RFC cluster 6	0.314189	1.99543e-19	gene-sh3bgrl3	K23740
MFC cluster 7	0.735074	2.24632e-19	gene-tagln	K20526
MFC cluster 2	0.306564	2.25193e-19	gene-rps19.1
RFC cluster 6	0.443122	2.4498e-19	ENSSSAG00000042048	K02993
RFC cluster 7	0.277051	2.45326e-19	gene-ndufs4	K03937
RFC cluster 6	0.454387	2.45696e-19	gene-hspa8	K03283
RFC cluster 3	0.29607	2.8516e-19	gene-prdx1.1
RFC cluster 6	0.380605	2.87311e-19	ENSSSAG00000002699	K03234
RFC cluster 7	0.313063	3.00055e-19	gene-snrpg	K11099
MFC cluster 2	0.348976	3.04038e-19	ENSSSAG00000042831	K02875
RFC cluster 7	0.373342	3.13893e-19	gene-atp5mc3a	K02128
MFC cluster 7	0.327715	3.36134e-19	ENSSSAG00000048868
MFC cluster 6	0.331771	3.44579e-19	ENSSSAG00000111173	K24220
MFC cluster 7	0.904605	3.77023e-19	gene-apoeb.1
RFC cluster 7	0.352058	4.28254e-19	ENSSSAG00000100294	K02977
MFC cluster 7	0.284659	4.41123e-19	gene-ube2l3.1
RFC cluster 7	0.384204	4.66354e-19	gene-ATPK.1
RFC cluster 6	0.352856	4.70725e-19	gene-COX81	K02273
RFC cluster 6	0.360085	4.88311e-19	gene-calm2a	K02183; K13448
RFC cluster 7	0.362874	5.03066e-19	gene-rplp2	K02943
MFC cluster 2	0.337643	5.26286e-19	gene-RPL24	K02896
RFC cluster 1	0.358376	5.80066e-19	ENSSSAG00000065233	K13825
RFC cluster 7	0.347671	6.57517e-19	gene-ttyh2.1
RFC cluster 6	0.308724	6.68925e-19	ENSSSAG00000003831	K05754
RFC cluster 7	0.37571	6.96395e-19	ENSSSAG00000046508	K02901
RFC cluster 6	0.38276	7.04567e-19	ENSSSAG00000046731	K02925
RFC cluster 6	0.418004	7.06299e-19	ENSSSAG00000063229	K02991
MFC cluster 7	0.427038	7.13783e-19	gene-pkma	K00873
RFC cluster 6	0.37358	7.2109e-19	gene-PTMA	K13784
MFC cluster 7	0.377782	8.09688e-19	ENSSSAG00000043782	K13098; K13209
RFC cluster 6	0.353961	8.15625e-19	ENSSSAG00000007948	K07604
MFC cluster 7	0.432223	8.41222e-19	gene-timp2a	K22583
RFC cluster 7	0.361647	8.41333e-19	gene-rps23	K02973
MFC cluster 6	0.310974	8.81476e-19	gene-pvalb1.1
RFC cluster 6	0.405181	9.9711e-19	ENSSSAG00000057842	K14753
RFC cluster 5	0.365873	1.04302e-18	gene-rps27.2	K02978
RFC cluster 6	0.341373	1.12712e-18	gene-slc25a3b	K15102
RFC cluster 7	0.287782	1.15751e-18	ENSSSAG00000040771	K17284
MFC cluster 7	0.325862	1.18324e-18	ENSSSAG00000077911	K13963
RFC cluster 7	0.343341	1.21367e-18	gene-hsp90ab1.1
RFC cluster 7	0.250139	1.22803e-18	gene-fermt3b	K17084
RFC cluster 7	0.298765	1.2764e-18	ENSSSAG00000070750	K10093
MFC cluster 3	0.32586	1.35455e-18	gene-igfn1.1
RFC cluster 6	0.430146	1.73296e-18	ENSSSAG00000073777	K02989
RFC cluster 6	0.309374	1.75371e-18	ENSSSAG00000070694	K02943
RFC cluster 2	0.352333	1.87913e-18	gene-hsp90ab1	K04079
MFC cluster 7	0.250895	1.98517e-18	ENSSSAG00000068420
RFC cluster 7	0.314246	2.06244e-18	ENSSSAG00000003871
MFC cluster 7	0.338132	2.2206e-18	gene-marcksl1a	K13536
MFC cluster 2	0.294553	2.24464e-18	gene-rpl8.1
RFC cluster 2	0.53498	2.43631e-18	ENSSSAG00000054719	K21870
MFC cluster 2	0.330607	2.60197e-18	gene-RPL35.1
RFC cluster 6	0.314895	2.79927e-18	gene-rhog
RFC cluster 7	0.35327	2.87413e-18	ENSSSAG00000046731	K02925
RFC cluster 6	0.414381	3.01667e-18	gene-rps21	K02971
RFC cluster 7	0.308293	3.24327e-18	gene-atp5l	K02140
RFC cluster 5	0.284059	3.26875e-18	gene-atp5h	K02138
RFC cluster 6	0.321521	3.36568e-18	gene-cotl1
RFC cluster 6	0.361477	3.38548e-18	ENSSSAG00000077295	K05765
RFC cluster 7	0.364209	3.68844e-18	gene-sat1a.2.1
RFC cluster 9	0.439389	3.73893e-18	gene-arrdc3a	K20910
MFC cluster 7	0.721805	4.13292e-18	ENSSSAG00000069860	K07342
RFC cluster 5	0.27747	4.20045e-18	gene-USMG5	K18194
MFC cluster 2	0.321734	4.78731e-18	ENSSSAG00000059594	K02900
MFC cluster 7	0.326813	5.10728e-18	gene-ARF4	K07939
RFC cluster 7	0.405688	5.99039e-18	gene-rps21	K02971
MFC cluster 2	0.325445	6.32352e-18	ENSSSAG00000066907
RFC cluster 5	0.311501	6.34026e-18	gene-rl4a	K02930
MFC cluster 2	0.299412	6.44389e-18	ENSSSAG00000093728	K02883
MFC cluster 2	0.277164	6.58962e-18	gene-rpl26	K02898
RFC cluster 9	0.283593	6.6361e-18	gene-rfesd
MFC cluster 7	0.571786	6.74752e-18	ENSSSAG00000086069
MFC cluster 7	0.364325	7.31991e-18	gene-zgc:152830
RFC cluster 7	0.393829	8.15133e-18	gene-rs15	K02958
MFC cluster 7	0.33823	8.36689e-18	gene-atl3.1
RFC cluster 7	0.331406	9.47728e-18	gene-tnni1b.1
RFC cluster 6	0.352103	1.00586e-17	ENSSSAG00000044191	K02942
MFC cluster 2	0.317793	1.07494e-17	gene-rpl31.1
RFC cluster 6	0.308717	1.15478e-17	gene-atp5g3	K02128
RFC cluster 6	0.412683	1.22164e-17	ENSSSAG00000046508	K02901
MFC cluster 7	0.507596	1.24141e-17	gene-glud1b	K00261
MFC cluster 7	0.367999	1.36078e-17	gene-nccrp1
RFC cluster 6	0.392357	1.39648e-17	gene-RPS25	K02975
MFC cluster 2	0.295624	1.52691e-17	gene-rpl11	K02868
RFC cluster 6	0.400023	1.56272e-17	gene-rpl13	K02873
RFC cluster 6	0.369568	1.63416e-17	ENSSSAG00000063475	K02929
RFC cluster 5	0.323427	1.65092e-17	gene-rl23	K02894
RFC cluster 7	0.263802	1.65188e-17	gene-CYC	K08738
RFC cluster 6	0.377455	1.78115e-17	gene-rps19	K02966
RFC cluster 2	0.252349	1.85421e-17	ENSSSAG00000077295	K05765
RFC cluster 7	0.363319	2.19984e-17	ENSSSAG00000105721	K02962
MFC cluster 3	0.299862	2.20964e-17	gene-tor3a.1
RFC cluster 7	0.372245	2.33536e-17	ENSSSAG00000063475	K02929
RFC cluster 6	0.391505	2.43542e-17	ENSSSAG00000063055	K02936
RFC cluster 3	0.270964	2.49186e-17	gene-ccng1	K10145
RFC cluster 7	0.356159	2.63607e-17	gene-rpl32	K02912
MFC cluster 7	0.409298	2.67048e-17	ENSSSAG00000054770	K06158; K06185
MFC cluster 2	0.29975	2.76449e-17	gene-rpl6.1
RFC cluster 7	0.357626	2.84127e-17	gene-rps7	K02993
RFC cluster 6	0.324201	2.93191e-17	gene-anxa1a	K17091
RFC cluster 7	0.358611	2.96419e-17	ENSSSAG00000073777	K02989
RFC cluster 6	0.388337	3.01522e-17	ENSSSAG00000063156	K02942
RFC cluster 6	0.320667	3.09878e-17	gene-dbnla	K20520
RFC cluster 7	0.34034	3.17125e-17	gene-fkbp1aa	K09568
RFC cluster 5	0.324713	3.1739e-17	gene-rpl8.1
MFC cluster 2	0.329261	3.28706e-17	ENSSSAG00000056402	K02912
RFC cluster 7	0.350981	3.39277e-17	ENSSSAG00000061468	K02922
RFC cluster 5	0.253212	3.7386e-17	ENSSSAG00000073175	K02264
RFC cluster 2	0.342802	3.76849e-17	gene-PTMA	K13784
RFC cluster 7	0.349194	3.80325e-17	ENSSSAG00000018627
RFC cluster 7	0.317471	3.88234e-17	gene-atp5g3	K02128
RFC cluster 2	0.28921	3.9989e-17	gene-tnni1b.1
MFC cluster 2	0.315537	4.07631e-17	gene-rpl11.1
RFC cluster 7	0.259186	4.14314e-17	gene-atp5pf.1
RFC cluster 2	0.359873	4.25556e-17	ENSSSAG00000058637
RFC cluster 7	0.346227	4.32019e-17	gene-rpl10	K02866
MFC cluster 7	1.48346	4.89679e-17	ENSSSAG00000055309
RFC cluster 7	0.349146	4.92357e-17	gene-cfl1	K05765
RFC cluster 5	0.320793	4.97597e-17	ENSSSAG00000007561	K02880
RFC cluster 7	0.272983	5.3177e-17	gene-hypk
MFC cluster 7	0.443251	5.42541e-17	ENSSSAG00000077295	K05765
RFC cluster 6	0.362715	6.4088e-17	gene-rpl9.1
RFC cluster 7	0.280599	6.81615e-17	gene-RHOC	K04513; K07856; K07975
RFC cluster 7	0.350055	7.39946e-17	ENSSSAG00000006178	K02978
RFC cluster 7	0.318614	7.45039e-17	ENSSSAG00000064249	K13195
RFC cluster 1	0.379345	8.23862e-17	gene-hbaa2.1
RFC cluster 6	0.329987	8.7071e-17	ENSSSAG00000064249	K13195
RFC cluster 5	0.297372	9.41847e-17	gene-sc61g	K07342
MFC cluster 7	0.313859	1.02546e-16	ENSSSAG00000061181
MFC cluster 2	0.293199	1.07726e-16	ENSSSAG00000061643	K02882
RFC cluster 7	0.274174	1.34678e-16	ENSSSAG00000084922
RFC cluster 9	0.588762	1.50847e-16	ENSSSAG00000007510
RFC cluster 6	0.380003	1.65583e-16	gene-rl26	K02898
MFC cluster 7	0.293869	1.70105e-16	ENSSSAG00000046528	K06566
RFC cluster 6	0.292727	1.97232e-16	ENSSSAG00000006701	K05863
MFC cluster 3	0.275668	1.98571e-16	gene-ampd1.1
MFC cluster 2	0.300813	2.03525e-16	ENSSSAG00000075425	K02920
RFC cluster 6	0.379085	2.08497e-16	gene-si:ch73-86n18.1
RFC cluster 6	0.355571	2.27797e-16	ENSSSAG00000082968	K02985
RFC cluster 5	0.357214	2.30246e-16	ENSSSAG00000064642	K02929
RFC cluster 3	0.306672	2.38857e-16	ENSSSAG00000095652
MFC cluster 7	0.379884	2.47222e-16	ENSSSAG00000077200	K07375
RFC cluster 7	0.252341	2.52664e-16	gene-anxa1a.2
RFC cluster 7	0.334708	2.62898e-16	ENSSSAG00000109472	K13195
RFC cluster 6	0.381234	2.75594e-16	ENSSSAG00000006178	K02978
RFC cluster 6	0.29453	2.76516e-16	gene-gsna	K05768
MFC cluster 7	0.261004	2.78477e-16	gene-lg3bp	K17300
MFC cluster 2	0.324849	2.83958e-16	ENSSSAG00000073777	K02989
RFC cluster 5	0.283886	3.47276e-16	gene-RPS3A.1
RFC cluster 7	0.375433	3.8538e-16	gene-RPL10A.1
RFC cluster 5	0.320353	4.05508e-16	gene-RPS2	K02981
RFC cluster 9	0.611146	4.07802e-16	ENSSSAG00000103747	K13825
RFC cluster 6	0.38024	4.32619e-16	gene-rs4	K02987
RFC cluster 7	0.367483	4.34761e-16	ENSSSAG00000039806	K14753
RFC cluster 6	0.384494	4.40415e-16	gene-rps14	K02955
MFC cluster 2	0.320755	4.50605e-16	gene-RPL35.2
MFC cluster 7	0.423645	5.55611e-16	gene-npm	K11276
RFC cluster 7	0.393015	5.65909e-16	ENSSSAG00000064642	K02929
RFC cluster 7	0.254547	6.15905e-16	gene-ndufa4l	K03948
RFC cluster 7	0.361075	6.36088e-16	ENSSSAG00000006614	K02995
RFC cluster 6	0.25065	6.43129e-16	ENSSSAG00000059484	K04353; K07836
RFC cluster 7	0.26847	6.86733e-16	gene-anxa4	K17093
RFC cluster 7	0.345362	7.04535e-16	ENSSSAG00000057842	K14753
RFC cluster 7	0.339492	7.07475e-16	ENSSSAG00000040446	K02995
RFC cluster 7	0.355545	7.16489e-16	ENSSSAG00000042048	K02993
RFC cluster 5	0.329665	7.50227e-16	gene-RPL10A.1
RFC cluster 7	0.349675	7.70293e-16	gene-rps10	K02947
MFC cluster 6	0.407034	9.18506e-16	ENSSSAG00000113786	K24220
RFC cluster 5	0.327693	9.95717e-16	ENSSSAG00000042048	K02993
RFC cluster 7	0.353535	1.0056e-15	gene-RPS3A.1
MFC cluster 6	0.355008	1.07868e-15	ENSSSAG00000092724
RFC cluster 6	0.325089	1.11572e-15	gene-arpc3.2
RFC cluster 8	0.512732	1.12498e-15	gene-acta1b.1
RFC cluster 5	0.270634	1.13889e-15	gene-CX6B1	K02267
MFC cluster 2	0.273325	1.21613e-15	ENSSSAG00000006178	K02978
RFC cluster 6	0.37431	1.24614e-15	ENSSSAG00000007692	K02893
MFC cluster 7	0.339833	1.28528e-15	ENSSSAG00000072436	K01623
MFC cluster 7	0.589637	1.76807e-15	ENSSSAG00000067594	K02183; K13448
MFC cluster 7	0.427512	1.89999e-15	gene-fkbp1aa	K09568
RFC cluster 7	0.334933	2.10926e-15	gene-rs4	K02987
RFC cluster 5	0.298156	2.1677e-15	ENSSSAG00000117241	K07375
RFC cluster 7	0.377848	2.40971e-15	ENSSSAG00000041248	K02915
MFC cluster 6	0.658891	2.46414e-15	ENSSSAG00000086928	K24220
MFC cluster 7	0.35446	2.47559e-15	gene-arhgdia.1
RFC cluster 6	0.35004	2.62335e-15	gene-sat1a.2	K00657
RFC cluster 5	0.332369	2.87664e-15	gene-rpl13.1
RFC cluster 3	0.393178	3.19281e-15	ENSSSAG00000058637
MFC cluster 7	1.03391	3.6359e-15	ENSSSAG00000077892	K03231
RFC cluster 5	0.330168	3.72179e-15	ENSSSAG00000049829	K02894
RFC cluster 5	0.304092	4.16553e-15	gene-rpl8	K02938
RFC cluster 7	0.283408	4.52419e-15	gene-psmb7	K02739
MFC cluster 2	0.299964	4.56195e-15	ENSSSAG00000067729	K02962
RFC cluster 6	0.38901	4.59212e-15	gene-rpl22l1.1
RFC cluster 7	0.377157	4.62007e-15	ENSSSAG00000010774	K00522
MFC cluster 7	0.664263	5.02972e-15	gene-ncl	K11294
MFC cluster 2	0.334326	5.37154e-15	ENSSSAG00000091055	K00940
MFC cluster 7	0.633823	5.5023e-15	gene-MYL12B	K12755; K12757
RFC cluster 6	0.362093	5.82827e-15	gene-RPL24	K02896
RFC cluster 7	0.323121	6.76016e-15	ENSSSAG00000064317	K02949
RFC cluster 7	0.35801	7.02264e-15	gene-RL31	K02910
RFC cluster 6	0.333836	7.08816e-15	gene-arhgdia.1
RFC cluster 2	0.255611	7.11041e-15	ENSSSAG00000044359	K04437
RFC cluster 6	0.366805	8.06465e-15	ENSSSAG00000055243	K02978
MFC cluster 6	0.453575	8.19537e-15	gene-CX6A1	K02266
MFC cluster 2	0.36029	8.42219e-15	gene-RL31	K02910
RFC cluster 7	0.306428	8.59663e-15	gene-myl12.1	K12755; K12757
RFC cluster 5	0.337338	8.6451e-15	gene-rpl31.1
MFC cluster 2	0.303643	9.61802e-15	ENSSSAG00000007561	K02880
MFC cluster 7	0.320399	1.00176e-14	gene-tpp1
RFC cluster 7	0.257247	1.08137e-14	ENSSSAG00000073647	K04542
RFC cluster 5	0.290231	1.14956e-14	ENSSSAG00000056402	K02912
RFC cluster 6	0.337144	1.17573e-14	ENSSSAG00000071927	K13899
MFC cluster 7	0.358621	1.18803e-14	gene-RHOC	K04513; K07856; K07975
RFC cluster 6	0.299356	1.19198e-14	ENSSSAG00000039415	K00510
MFC cluster 2	0.320009	1.20724e-14	ENSSSAG00000078619	K02964
RFC cluster 7	0.261931	1.21077e-14	gene-tln1	K06271
RFC cluster 6	0.298161	1.24575e-14	gene-rpl39	K02924
RFC cluster 6	0.379479	1.35315e-14	gene-rs15	K02958
RFC cluster 7	0.341287	1.42885e-14	gene-rpl6	K02934
RFC cluster 6	0.352241	1.46766e-14	gene-hsp90ab1.1
MFC cluster 7	0.268813	1.54332e-14	gene-anxa1a.2
MFC cluster 7	0.571531	1.5596e-14	gene-fkbp1aa.1
RFC cluster 7	0.372523	1.61316e-14	gene-rps29
MFC cluster 7	0.285579	1.62196e-14	gene-serpine1.1
RFC cluster 7	0.296886	1.74307e-14	gene-zgc:152830
MFC cluster 7	1.28753	1.8277e-14	gene-HSPBB
MFC cluster 7	0.544694	1.83292e-14	gene-nup93.1
MFC cluster 7	0.656619	1.87546e-14	gene-eif1.1
MFC cluster 2	0.306094	1.97292e-14	ENSSSAG00000045683	K02991
RFC cluster 7	0.308604	1.98256e-14	ENSSSAG00000001506
MFC cluster 7	0.307732	2.04667e-14	ENSSSAG00000081267	K07374
MFC cluster 7	0.396445	2.06283e-14	ENSSSAG00000085976
RFC cluster 7	0.327753	2.09006e-14	gene-rpl9	K02940
RFC cluster 6	0.312762	2.20754e-14	gene-OST4
RFC cluster 6	0.360666	2.23046e-14	gene-rpl10	K02866
RFC cluster 6	0.378805	2.23672e-14	ENSSSAG00000042831	K02875
MFC cluster 6	0.346442	2.25121e-14	gene-mylz3.1
MFC cluster 7	0.806842	2.30644e-14	ENSSSAG00000040303	K04551; K08770
RFC cluster 6	0.344469	2.41789e-14	gene-gapdhs	K00134; K10705
RFC cluster 8	0.444652	2.60477e-14	gene-ankrd1b	K06867; K21433
RFC cluster 6	0.657731	2.6813e-14	ENSSSAG00000010802	K00522
RFC cluster 7	0.354988	2.70254e-14	gene-rpl13	K02873
RFC cluster 4	0.369562	2.87907e-14	gene-myl1.1
RFC cluster 6	0.265536	2.89548e-14	ENSSSAG00000079996	K05755
RFC cluster 5	0.293693	2.93512e-14	gene-rps14	K02955
MFC cluster 2	0.269054	3.17752e-14	ENSSSAG00000069022	K02891
RFC cluster 6	0.363059	3.24712e-14	gene-timp2a	K22583
RFC cluster 5	0.321565	3.28035e-14	ENSSSAG00000057842	K14753
MFC cluster 6	0.403643	3.36954e-14	gene-ckma	K00933
MFC cluster 7	0.261462	3.40406e-14	gene-tln1	K06271
RFC cluster 6	0.251715	3.47674e-14	ENSSSAG00000078929	K11973
MFC cluster 7	0.597989	3.67269e-14	gene-si:ch73-86n18.1
MFC cluster 7	0.333999	3.67877e-14	gene-cox7a2a	K02270
RFC cluster 7	0.328394	3.687e-14	gene-rps14	K02955
RFC cluster 5	0.30129	3.75987e-14	gene-rpl31	K02910
RFC cluster 7	0.295637	4.15611e-14	gene-calm2a	K02183; K13448
RFC cluster 2	0.253708	4.4243e-14	gene-CIRBP	K13195
MFC cluster 2	0.286555	4.93034e-14	ENSSSAG00000009988
RFC cluster 6	0.338587	5.43291e-14	gene-nccrp1
RFC cluster 5	0.344512	5.55054e-14	gene-sec61b	K09481
RFC cluster 7	0.304079	5.73414e-14	ENSSSAG00000071927	K13899
RFC cluster 5	0.27734	5.89376e-14	ENSSSAG00000046051	K02920
MFC cluster 7	0.43714	6.12726e-14	gene-arpc3.2
RFC cluster 6	0.308702	7.06428e-14	ENSSSAG00000002728	K13907
RFC cluster 6	0.349581	7.19281e-14	gene-rpl15.1
RFC cluster 6	0.365957	8.04783e-14	ENSSSAG00000049739	K02927
RFC cluster 6	0.317934	8.90897e-14	ENSSSAG00000061468	K02922
MFC cluster 7	0.404144	9.14795e-14	ENSSSAG00000108175	K12741; K12894
MFC cluster 7	0.32366	1.18667e-13	gene-ssrd	K04571
RFC cluster 5	0.299173	1.1929e-13	gene-rpl11.1
RFC cluster 5	0.266197	1.20824e-13	gene-RS24.1
RFC cluster 5	0.281553	1.23176e-13	gene-rpl13a	K02872
MFC cluster 2	0.304679	1.30328e-13	ENSSSAG00000105721	K02962
MFC cluster 2	0.303772	1.36474e-13	gene-rps4x	K02987
MFC cluster 7	0.379121	1.38264e-13	gene-hnrnpa0a	K12741; K12894
MFC cluster 2	0.292058	1.5471e-13	gene-RL7	K02937
MFC cluster 7	0.517659	1.58864e-13	ENSSSAG00000002699	K03234
RFC cluster 7	0.3155	1.65019e-13	gene-eef2b.1
RFC cluster 9	0.352207	1.69727e-13	ENSSSAG00000109306	K03948
MFC cluster 2	0.311482	1.69991e-13	ENSSSAG00000107958	K02962
RFC cluster 9	0.560175	1.81029e-13	ENSSSAG00000065233	K13825
RFC cluster 8	0.342418	1.89084e-13	gene-casq1b.1
RFC cluster 7	0.283972	2.07493e-13	gene-RPL22	K02891
MFC cluster 1	0.2609	2.1018e-13	gene-casq1b.1
MFC cluster 3	0.273686	2.12875e-13	gene-cmya5	K24480
MFC cluster 7	0.89041	2.50069e-13	ENSSSAG00000058637
MFC cluster 7	0.601969	2.5151e-13	gene-ddx5	K12823
RFC cluster 6	0.339364	2.55989e-13	ENSSSAG00000064642	K02929
RFC cluster 7	0.259767	2.63888e-13	ENSSSAG00000072377	K07375
MFC cluster 7	0.460258	3.10783e-13	ENSSSAG00000008263	K00522
MFC cluster 7	0.382696	3.28372e-13	ENSSSAG00000092066
RFC cluster 4	0.28625	3.58251e-13	ENSSSAG00000093289	K24220
RFC cluster 7	0.3044	3.66572e-13	ENSSSAG00000114272	K02971
RFC cluster 9	0.259226	4.18163e-13	gene-mbnl1	K14943
RFC cluster 5	0.2925	4.23507e-13	ENSSSAG00000073308	K02958
RFC cluster 6	0.368451	4.30716e-13	gene-rpl15	K02877
MFC cluster 7	0.716868	4.50224e-13	ENSSSAG00000047251	K25358
MFC cluster 2	0.263084	4.58615e-13	ENSSSAG00000007063	K02957
RFC cluster 6	0.36565	4.92037e-13	ENSSSAG00000116103	K02985
MFC cluster 2	0.258552	5.18626e-13	gene-ttyh2.1
MFC cluster 7	0.675526	5.30928e-13	gene-PTMA	K13784
MFC cluster 2	0.271401	5.5264e-13	ENSSSAG00000046508	K02901
RFC cluster 6	0.325372	5.76613e-13	ENSSSAG00000111819	K05692; K10355
RFC cluster 6	0.411272	5.78273e-13	ENSSSAG00000010774	K00522
RFC cluster 6	0.290211	5.83987e-13	ENSSSAG00000069022	K02891
RFC cluster 7	0.290263	5.91805e-13	ENSSSAG00000001120	K02925
RFC cluster 6	0.33769	6.04335e-13	gene-fkbp1aa.1
RFC cluster 7	0.287655	6.44217e-13	ENSSSAG00000002699	K03234
RFC cluster 7	0.266355	6.46197e-13	ENSSSAG00000003831	K05754
RFC cluster 9	0.378031	6.4977e-13	gene-pglyrp6	K01446
RFC cluster 7	0.338352	7.35136e-13	gene-rs17	K02962
RFC cluster 7	0.349637	7.70862e-13	gene-rps13	K02953
RFC cluster 6	0.277916	8.14824e-13	ENSSSAG00000091373	K06505
MFC cluster 2	0.317934	8.4002e-13	ENSSSAG00000048938
RFC cluster 5	0.263572	8.73923e-13	ENSSSAG00000039434	K02921
MFC cluster 7	0.31885	9.67697e-13	ENSSSAG00000058615
RFC cluster 9	0.28211	1.02347e-12	ENSSSAG00000090594	K07375
RFC cluster 5	0.275007	1.02603e-12	gene-eif2s2	K03238
RFC cluster 6	0.355091	1.04444e-12	ENSSSAG00000005944	K02921
RFC cluster 6	0.318168	1.0747e-12	gene-apoeb.1
RFC cluster 6	0.351349	1.11768e-12	gene-rpl8.1
RFC cluster 9	0.405194	1.14017e-12	ENSSSAG00000048536	K13825
RFC cluster 2	0.348193	1.15209e-12	gene-serpine1	K03982
RFC cluster 6	0.306617	1.17553e-12	gene-ran.1
MFC cluster 7	0.268652	1.22532e-12	ENSSSAG00000081403	K23902
MFC cluster 7	0.732174	1.2471e-12	ENSSSAG00000004303	K04551; K08770
MFC cluster 7	0.333141	1.45527e-12	ENSSSAG00000107632	K15308; K18753
RFC cluster 7	0.279576	1.57245e-12	gene-slc25a3b	K15102
RFC cluster 6	0.28158	1.58274e-12	gene-TOMM7	K17771
MFC cluster 7	0.28022	1.61949e-12	ENSSSAG00000106647	K19716
RFC cluster 6	0.349278	1.6652e-12	gene-ncl	K11294
MFC cluster 7	0.254604	1.75868e-12	ENSSSAG00000055626
MFC cluster 2	0.320739	1.78429e-12	ENSSSAG00000055243	K02978
MFC cluster 2	0.271361	1.78498e-12	gene-rpl13	K02873
MFC cluster 7	0.508518	1.79111e-12	ENSSSAG00000115767
RFC cluster 6	0.269193	1.81111e-12	gene-anx2a	K17092
RFC cluster 7	0.275099	1.84876e-12	gene-glud1b	K00261
MFC cluster 2	0.292886	1.92394e-12	ENSSSAG00000005944	K02921
RFC cluster 7	0.250004	1.97002e-12	gene-dyl1	K10418
MFC cluster 7	0.31541	2.09366e-12	ENSSSAG00000009579	K04374
RFC cluster 7	0.250865	2.13029e-12	gene-ran.1
RFC cluster 7	0.30108	2.13793e-12	gene-crip1	K24412
RFC cluster 6	0.329512	2.17164e-12	gene-rpl37	K02922; K18173
RFC cluster 7	0.311463	2.2183e-12	ENSSSAG00000082318	K23761
RFC cluster 6	0.340895	2.24522e-12	ENSSSAG00000080562	K02896
MFC cluster 7	0.333999	2.25251e-12	gene-THIO	K03671
RFC cluster 6	0.350982	2.40966e-12	gene-RPL35.1
MFC cluster 2	0.270502	2.5832e-12	ENSSSAG00000050190	K02953
RFC cluster 7	0.267846	2.62545e-12	gene-moes	K05763
RFC cluster 6	0.353645	2.67172e-12	gene-rps27.2	K02978
RFC cluster 6	0.305722	2.86183e-12	gene-fkbp1aa	K09568
RFC cluster 7	0.344323	3.20999e-12	gene-RPL24	K02896
MFC cluster 7	0.347047	3.53e-12	ENSSSAG00000078897	K03853
RFC cluster 5	0.270743	3.55565e-12	gene-RPS2.1
RFC cluster 6	0.312384	3.58395e-12	gene-uba52	K02927
RFC cluster 5	0.308797	3.62007e-12	gene-rpl13	K02873
MFC cluster 7	0.398897	3.6202e-12	gene-ankrd1b.1
MFC cluster 7	0.363582	3.90835e-12	gene-xirp1
RFC cluster 7	0.274344	3.96841e-12	ENSSSAG00000081518	K02112; K02133
MFC cluster 2	0.254054	4.0289e-12	ENSSSAG00000049940	K02943
RFC cluster 2	0.28394	4.30963e-12	ENSSSAG00000071927	K13899
RFC cluster 8	0.405405	4.65475e-12	gene-pgm1.1
MFC cluster 7	0.290217	4.85008e-12	gene-lsp1b	K12327
MFC cluster 7	0.41347	5.44445e-12	gene-psap.1
MFC cluster 7	0.354176	5.57149e-12	ENSSSAG00000092859	K10352
RFC cluster 7	0.2867	5.67303e-12	gene-atp5f1d	K02134
RFC cluster 6	0.27404	5.67395e-12	gene-arc1b	K05757
MFC cluster 7	0.312217	6.07107e-12	ENSSSAG00000044359	K04437
MFC cluster 7	0.385384	6.08295e-12	gene-atp6v1g1	K02152
MFC cluster 2	0.386299	6.14005e-12	gene-fabp3	K08752
MFC cluster 6	0.506414	6.25599e-12	gene-TNNI2.5
RFC cluster 6	0.331519	6.55962e-12	ENSSSAG00000070973	K02936
RFC cluster 4	0.281208	6.61367e-12	gene-myl1	K05738
RFC cluster 7	0.323172	7.42342e-12	ENSSSAG00000063055	K02936
MFC cluster 2	0.265957	7.66648e-12	gene-rpl6	K02934
RFC cluster 9	0.556699	7.69881e-12	ENSSSAG00000039626	K02903
MFC cluster 7	0.255973	8.12883e-12	ENSSSAG00000102849	K09498
RFC cluster 7	0.259177	8.72116e-12	ENSSSAG00000108067
MFC cluster 7	1.38225	8.82588e-12	ENSSSAG00000118604
RFC cluster 7	0.303333	9.56984e-12	ENSSSAG00000116103	K02985
MFC cluster 7	0.45591	1.02263e-11	gene-tmsb4x	K05764
RFC cluster 9	0.367493	1.02898e-11	gene-mibp2	K10524
RFC cluster 6	0.320171	1.05663e-11	ENSSSAG00000112349	K05692; K10355
RFC cluster 7	0.250043	1.12142e-11	ENSSSAG00000085618
RFC cluster 6	0.328328	1.12575e-11	gene-psap	K12382
MFC cluster 7	0.273207	1.23112e-11	gene-prmt1	K11434
RFC cluster 6	0.328767	1.25057e-11	ENSSSAG00000064317	K02949
RFC cluster 5	0.286152	1.31326e-11	ENSSSAG00000066580	K02960
RFC cluster 6	0.33204	1.36162e-11	gene-rps19.1
RFC cluster 7	0.319373	1.37491e-11	gene-rpl13.1
MFC cluster 2	0.283006	1.43345e-11	gene-rpsa	K02998
RFC cluster 6	0.252567	1.44782e-11	ENSSSAG00000007959
MFC cluster 2	0.268795	1.46846e-11	ENSSSAG00000013807	K02943
MFC cluster 7	0.282033	1.57081e-11	gene-cebpb	K10048
RFC cluster 5	0.258108	1.57548e-11	gene-btf3.1
RFC cluster 7	0.256199	1.63259e-11	ENSSSAG00000078929	K11973
MFC cluster 7	0.269562	1.74435e-11	gene-VATE1	K02150
RFC cluster 6	0.270366	1.82424e-11	ENSSSAG00000055811	K00940
RFC cluster 6	0.318062	1.8507e-11	ENSSSAG00000065991	K03626
MFC cluster 7	0.479089	2.12705e-11	gene-eef2b.1
RFC cluster 5	0.298777	2.17763e-11	ENSSSAG00000067729	K02962
MFC cluster 7	0.283504	2.43358e-11	ENSSSAG00000059484	K04353; K07836
MFC cluster 2	0.252475	2.58889e-11	ENSSSAG00000039806	K14753
RFC cluster 6	0.378	2.72004e-11	ENSSSAG00000008263	K00522
RFC cluster 7	0.308478	2.78796e-11	ENSSSAG00000045683	K02991
RFC cluster 7	0.25698	2.79949e-11	gene-USMG5	K18194
RFC cluster 4	0.304267	2.89238e-11	gene-tpi1b.1
RFC cluster 6	0.293619	2.97249e-11	gene-RPL22.1
RFC cluster 7	0.280003	2.99238e-11	gene-rl26	K02898
RFC cluster 5	0.260182	3.07163e-11	gene-RL30	K02908
RFC cluster 7	0.252763	3.12794e-11	gene-atp5h	K02138
RFC cluster 6	0.270516	3.18657e-11	gene-crip1	K24412
RFC cluster 7	0.252426	3.21604e-11	ENSSSAG00000067727	K02915
MFC cluster 7	0.305482	3.2643e-11	gene-hspe1	K04078
RFC cluster 5	0.277244	3.4427e-11	gene-ybx1.1
RFC cluster 7	0.274796	3.56093e-11	ENSSSAG00000097028	K07374
RFC cluster 7	0.312472	4.04937e-11	gene-rpl11.1
RFC cluster 6	0.259435	4.14302e-11	ENSSSAG00000003871
RFC cluster 6	0.308578	5.35681e-11	gene-rpl27	K02901
RFC cluster 5	0.251907	5.45887e-11	gene-rps26	K02976
RFC cluster 5	0.270566	5.84866e-11	ENSSSAG00000007692	K02893
MFC cluster 6	0.306954	6.01348e-11	gene-catl1	K01365
MFC cluster 2	0.278064	6.92785e-11	gene-rpl35a	K02917
MFC cluster 7	0.333469	7.49134e-11	ENSSSAG00000068975	K13126
MFC cluster 7	0.253236	8.05714e-11	gene-ub2l3	K04552
MFC cluster 2	0.275586	8.38364e-11	ENSSSAG00000115609	K02969; K09191; K19484
RFC cluster 7	0.296202	8.5019e-11	ENSSSAG00000107958	K02962
RFC cluster 6	0.293536	8.51791e-11	ENSSSAG00000107836	K02977
RFC cluster 5	0.268833	8.59472e-11	ENSSSAG00000109892	K02960
RFC cluster 6	0.327202	8.63648e-11	gene-rps10	K02947
RFC cluster 6	0.333869	9.01792e-11	ENSSSAG00000051618	K02866
MFC cluster 6	0.633973	9.01975e-11	ENSSSAG00000092457	K24220
RFC cluster 7	0.271823	1.11416e-10	ENSSSAG00000011384	K00927
RFC cluster 7	0.255887	1.12939e-10	ENSSSAG00000044665	K11253
MFC cluster 2	0.278673	1.17705e-10	gene-rpl21.1
RFC cluster 6	0.303182	1.37862e-10	ENSSSAG00000074883	K02922
RFC cluster 6	0.331206	1.38331e-10	ENSSSAG00000078619	K02964
MFC cluster 7	0.444179	1.39403e-10	gene-CIRBP	K13195
RFC cluster 6	0.273892	1.81649e-10	gene-ppiab	K03767; K03768
RFC cluster 6	0.32734	1.82589e-10	ENSSSAG00000073308	K02958
RFC cluster 5	0.272402	1.84836e-10	ENSSSAG00000075425	K02920
RFC cluster 6	0.309451	2.16904e-10	ENSSSAG00000102507
RFC cluster 8	0.412787	2.47361e-10	ENSSSAG00000011384	K00927
MFC cluster 2	0.279132	2.50871e-10	ENSSSAG00000063229	K02991
RFC cluster 5	0.271829	2.61447e-10	ENSSSAG00000074883	K02922
RFC cluster 9	0.327393	2.69956e-10	gene-blvrb	K05901
MFC cluster 7	0.397445	3.33263e-10	ENSSSAG00000044665	K11253
MFC cluster 7	0.542277	3.85091e-10	ENSSSAG00000109472	K13195
MFC cluster 2	0.262777	4.0672e-10	gene-RPL5.3
MFC cluster 2	0.263289	4.11365e-10	ENSSSAG00000086102
RFC cluster 6	0.281461	4.18818e-10	ENSSSAG00000018627
MFC cluster 7	0.313917	4.19307e-10	gene-fkbp5	K09571
RFC cluster 7	0.300048	4.22704e-10	ENSSSAG00000065014	K03626
MFC cluster 7	0.359512	4.26009e-10	gene-hspa8b	K03283
MFC cluster 7	0.370126	4.45096e-10	gene-hdlbpa	K18666; K18756
RFC cluster 7	0.273224	4.55048e-10	gene-rps27.2	K02978
RFC cluster 7	0.282787	4.79118e-10	gene-rps4x	K02987
MFC cluster 2	0.257222	4.81734e-10	gene-rpl15.1
RFC cluster 7	0.284195	5.25511e-10	ENSSSAG00000024307	K02949
RFC cluster 5	0.267301	5.39671e-10	ENSSSAG00000051618	K02866
RFC cluster 7	0.284977	5.60459e-10	gene-ybx1.1
MFC cluster 2	0.275969	5.6251e-10	gene-RPL5	K02932
RFC cluster 9	0.277049	5.77054e-10	gene-nt5c2l1.1
MFC cluster 2	0.255548	6.95495e-10	gene-rs4	K02987
RFC cluster 8	0.553198	7.06067e-10	ENSSSAG00000085320
RFC cluster 9	0.271948	7.44383e-10	ENSSSAG00000107469
RFC cluster 6	0.316741	7.51549e-10	gene-RPL5.3
RFC cluster 8	0.323697	7.56567e-10	gene-mybphb.1
MFC cluster 2	0.269269	7.87007e-10	gene-rpl9.1
MFC cluster 7	0.300447	8.51389e-10	ENSSSAG00000070772
RFC cluster 7	0.252839	9.0439e-10	ENSSSAG00000067873	K02267
RFC cluster 7	0.267724	9.12001e-10	gene-hsp90ab1	K04079
RFC cluster 6	0.287949	9.43464e-10	gene-RS24.1
RFC cluster 6	0.288067	9.50985e-10	gene-rpl6.1
MFC cluster 7	0.881766	9.53214e-10	gene-apoeb	K04524
RFC cluster 5	0.253821	1.15497e-09	ENSSSAG00000070973	K02936
RFC cluster 7	0.255278	1.20868e-09	ENSSSAG00000007063	K02957
MFC cluster 2	0.289704	1.21208e-09	gene-rs15	K02958
RFC cluster 6	0.333533	1.28614e-09	gene-rps4x	K02987
MFC cluster 7	0.494422	1.32899e-09	ENSSSAG00000121600	K17200
MFC cluster 7	0.840378	1.39164e-09	gene-ppia1	K03767
RFC cluster 7	0.258034	1.45743e-09	gene-rpl13a	K02872
RFC cluster 6	0.336789	1.56006e-09	ENSSSAG00000048938
RFC cluster 6	0.314242	1.58347e-09	gene-rs17	K02962
MFC cluster 7	0.902966	1.72101e-09	ENSSSAG00000052388
RFC cluster 7	0.26972	1.84429e-09	gene-rpl15	K02877
MFC cluster 2	0.259811	1.94334e-09	ENSSSAG00000071185	K02929
RFC cluster 6	0.320193	1.99703e-09	ENSSSAG00000093728	K02883
RFC cluster 6	0.278392	1.99935e-09	gene-si:ch211-193k19.1	K17261; K24404
RFC cluster 6	0.273944	2.12384e-09	ENSSSAG00000000673	K02985
MFC cluster 7	0.278134	2.17292e-09	ENSSSAG00000073647	K04542
RFC cluster 7	0.288133	2.18835e-09	gene-rpl35a	K02917
MFC cluster 7	0.325714	2.21285e-09	gene-anxa1a	K17091
RFC cluster 6	0.295422	2.26752e-09	ENSSSAG00000100294	K02977
RFC cluster 8	0.317636	2.29332e-09	gene-ak1	K00939
RFC cluster 7	0.264828	2.68017e-09	ENSSSAG00000078329	K02989
MFC cluster 7	0.370591	2.81951e-09	gene-anxa5b
MFC cluster 2	0.26832	2.87833e-09	gene-rpl13a.1
RFC cluster 7	0.257736	3.19111e-09	ENSSSAG00000107836	K02977
RFC cluster 6	0.322643	3.3286e-09	gene-rps10.1
RFC cluster 6	0.250547	3.5694e-09	ENSSSAG00000065715	K12741
RFC cluster 6	0.306219	3.68877e-09	gene-RPL35	K02904; K02918
RFC cluster 9	0.267761	4.35896e-09	gene-hbaa2.2
RFC cluster 6	0.250547	4.53561e-09	ENSSSAG00000097028	K07374
MFC cluster 7	0.267148	4.93525e-09	ENSSSAG00000010774	K00522
RFC cluster 6	0.260633	5.16452e-09	gene-CIRBP	K13195
MFC cluster 7	0.352584	5.82371e-09	ENSSSAG00000005676	K11276
RFC cluster 6	0.304795	6.12407e-09	gene-rpl35a	K02917
MFC cluster 5	0.292513	6.32155e-09	ENSSSAG00000042300
MFC cluster 7	0.284498	6.50351e-09	gene-hspe1.1
MFC cluster 7	0.267011	8.07149e-09	gene-prdx1	K03386; K13279
RFC cluster 7	0.286814	9.13238e-09	gene-rpsa	K02998
RFC cluster 6	0.288314	9.41414e-09	ENSSSAG00000006614	K02995
MFC cluster 6	0.278754	9.76567e-09	gene-nme1	K00940
RFC cluster 6	0.265065	9.8926e-09	gene-MYL12B	K12755; K12757
RFC cluster 6	0.277746	1.15926e-08	ENSSSAG00000066907
MFC cluster 7	0.270928	1.27634e-08	gene-ftsj3	K14857
RFC cluster 5	0.257024	1.36213e-08	ENSSSAG00000050190	K02953
RFC cluster 6	0.291198	1.38372e-08	ENSSSAG00000050190	K02953
RFC cluster 7	0.288245	1.42921e-08	ENSSSAG00000110723	K02980
MFC cluster 7	0.295143	1.45886e-08	gene-1433b	K16197
RFC cluster 9	0.281177	1.69394e-08	gene-AMPM2	K01265
RFC cluster 8	0.292305	1.77677e-08	gene-HSPBB
RFC cluster 6	0.328966	1.8229e-08	ENSSSAG00000066906	K02983
MFC cluster 7	0.790867	1.82809e-08	gene-CIRBP.1
RFC cluster 6	0.256362	1.87121e-08	ENSSSAG00000057799	K12845
MFC cluster 7	0.339284	1.9584e-08	gene-hmgb2a.1
MFC cluster 6	0.328703	1.9787e-08	gene-tnni2a.1.1
RFC cluster 6	0.313177	2.17144e-08	ENSSSAG00000039806	K14753
MFC cluster 6	0.282779	2.45056e-08	gene-myl1.1
RFC cluster 1	0.327016	2.87156e-08	ENSSSAG00000108832
RFC cluster 9	0.467936	3.92121e-08	ENSSSAG00000058637
MFC cluster 7	0.256435	4.08311e-08	gene-mmp13	K07994
RFC cluster 5	0.252218	4.16141e-08	ENSSSAG00000004303	K04551; K08770
MFC cluster 6	0.3629	4.39199e-08	gene-acta1b.1
MFC cluster 7	0.275699	4.39283e-08	gene-xbp1	K09027
MFC cluster 7	0.350986	4.61134e-08	gene-psmb7	K02739
MFC cluster 7	0.27234	5.11134e-08	ENSSSAG00000041751	K09499
RFC cluster 6	0.309887	5.65293e-08	ENSSSAG00000105721	K02962
RFC cluster 7	0.296179	5.65569e-08	ENSSSAG00000048938
MFC cluster 7	0.617128	6.09017e-08	gene-RPS2	K02981
MFC cluster 7	0.260432	6.50298e-08	ENSSSAG00000043708	K04079; K09487
RFC cluster 9	0.252218	7.15643e-08	ENSSSAG00000121778
RFC cluster 2	0.278259	7.22474e-08	ENSSSAG00000040303	K04551; K08770
RFC cluster 7	0.277339	7.36562e-08	gene-rpl21.1
RFC cluster 7	0.279091	7.40358e-08	gene-RPL35.2
RFC cluster 8	0.277632	7.56057e-08	gene-ldb3a.1
RFC cluster 6	0.325292	8.30238e-08	gene-RPS3A	K02984
RFC cluster 6	0.250363	8.83887e-08	ENSSSAG00000043782	K13098; K13209
RFC cluster 6	0.257138	9.13712e-08	gene-rpl13a	K02872
RFC cluster 6	0.256979	9.61915e-08	ENSSSAG00000007063	K02957
MFC cluster 7	0.399737	9.77432e-08	gene-ppiab	K03767; K03768
RFC cluster 7	0.254171	1.0446e-07	ENSSSAG00000042831	K02875
RFC cluster 6	0.262401	1.23253e-07	gene-rpl13a.1
RFC cluster 6	0.28895	1.36176e-07	ENSSSAG00000114272	K02971
MFC cluster 7	0.320405	1.56767e-07	ENSSSAG00000010802	K00522
MFC cluster 7	0.307208	2.22501e-07	ENSSSAG00000046934
MFC cluster 7	0.286272	2.35477e-07	ENSSSAG00000088854
MFC cluster 7	0.400227	2.44376e-07	gene-OST4
RFC cluster 6	0.261478	2.59794e-07	gene-rpl19	K02885
MFC cluster 6	0.29726	2.63715e-07	ENSSSAG00000045045	K01689
MFC cluster 7	0.285633	2.82159e-07	gene-hmgb2a	K11295
RFC cluster 9	0.43034	3.05849e-07	ENSSSAG00000109945	K00522
MFC cluster 7	0.360583	3.88937e-07	ENSSSAG00000072377	K07375
RFC cluster 6	0.280628	3.98428e-07	gene-rl19	K02885
RFC cluster 6	0.298869	4.1808e-07	gene-eno1a	K01689
RFC cluster 7	0.253468	4.89804e-07	ENSSSAG00000080562	K02896
RFC cluster 7	0.26933	5.00047e-07	ENSSSAG00000063156	K02942
RFC cluster 8	0.266521	5.68937e-07	gene-ckma	K00933
MFC cluster 7	0.381219	5.8935e-07	ENSSSAG00000006701	K05863
RFC cluster 9	0.303053	6.14524e-07	ENSSSAG00000093862	K13822
RFC cluster 9	0.422743	7.79688e-07	gene-btf3	K01527
MFC cluster 7	0.669113	8.82465e-07	gene-ankrd1b	K06867; K21433
MFC cluster 7	0.278475	9.33036e-07	ENSSSAG00000042924	K04542
RFC cluster 9	0.253834	9.74016e-07	gene-si:ch211-103n10.5	K11275
RFC cluster 9	0.357221	1.03187e-06	gene-ccng1	K10145
RFC cluster 6	0.250817	1.03206e-06	gene-rpl21.1
RFC cluster 6	0.253914	1.13364e-06	ENSSSAG00000050319	K17274
RFC cluster 6	0.284399	1.17333e-06	ENSSSAG00000049940	K02943
RFC cluster 9	0.340942	1.26585e-06	gene-SAT1.1
MFC cluster 7	0.417286	1.28131e-06	gene-calm2a	K02183; K13448
RFC cluster 6	0.255699	1.31175e-06	ENSSSAG00000059594	K02900
MFC cluster 7	0.309331	1.41263e-06	ENSSSAG00000090097
RFC cluster 8	0.261736	1.49422e-06	gene-gpd1b	K00006
MFC cluster 7	0.290217	2.03048e-06	gene-junbb	K09028
RFC cluster 8	0.257649	2.7872e-06	ENSSSAG00000105866	K12567
RFC cluster 9	0.257174	4.06421e-06	gene-nrk2	K10524
RFC cluster 6	0.272886	4.2708e-06	ENSSSAG00000078245	K02875
RFC cluster 9	0.303935	4.73418e-06	gene-cahz.1
MFC cluster 7	0.374784	4.76564e-06	ENSSSAG00000100741	K04551; K08770
MFC cluster 7	0.356955	6.14947e-06	gene-sec61b	K09481
RFC cluster 8	0.250512	7.41397e-06	ENSSSAG00000083510	K01834
RFC cluster 6	0.253401	9.97814e-06	gene-rl4a	K02930
MFC cluster 7	0.359153	1.36889e-05	ENSSSAG00000065715	K12741
MFC cluster 6	0.303408	1.70387e-05	ENSSSAG00000121360
MFC cluster 7	0.414061	2.14853e-05	gene-plin2	K17284
MFC cluster 4	0.641232	2.17804e-05	ENSSSAG00000087471
MFC cluster 7	0.255543	2.36665e-05	gene-tagln2	K20526
MFC cluster 7	0.312658	2.48641e-05	gene-dbnla	K20520
RFC cluster 6	0.279068	2.85812e-05	gene-RPL10A.2
MFC cluster 7	0.291162	3.46656e-05	gene-cox4i1	K02263
RFC cluster 8	0.320201	4.4281e-05	gene-gamt	K00542
MFC cluster 7	0.398729	4.74576e-05	ENSSSAG00000001120	K02925
MFC cluster 7	0.250246	4.99099e-05	gene-SELENOP	K25753
MFC cluster 5	0.283446	5.00181e-05	ENSSSAG00000093289	K24220
RFC cluster 6	0.268721	7.1183e-05	ENSSSAG00000056402	K02912
MFC cluster 7	0.514361	7.24321e-05	gene-RPS2.1
MFC cluster 7	0.42455	9.60302e-05	gene-sc61g	K07342
MFC cluster 7	0.496028	0.000120134	gene-upf3b	K14328
RFC cluster 9	0.295385	0.000131514	gene-serbp1a.1
MFC cluster 7	0.513098	0.000168457	gene-atp5mea	K02129
MFC cluster 7	0.318672	0.00017554	ENSSSAG00000046814	K03671
MFC cluster 7	0.331643	0.000180151	ENSSSAG00000064249	K13195
RFC cluster 9	0.302929	0.000190245	gene-prdx1.1
MFC cluster 7	0.515157	0.000281722	gene-rgcc
RFC cluster 1	0.368418	0.000351883	ENSSSAG00000090097
MFC cluster 7	0.375034	0.000426841	ENSSSAG00000009590	K04437
MFC cluster 4	0.288736	0.000480963	ENSSSAG00000018627
MFC cluster 7	0.456618	0.00050518	gene-rps12	K02951
RFC cluster 9	0.300994	0.000531054	ENSSSAG00000100741	K04551; K08770
MFC cluster 7	0.263291	0.000753634	ENSSSAG00000075992	K22758
MFC cluster 7	0.257277	0.000770476	ENSSSAG00000068977	K03627
MFC cluster 7	0.393025	0.000771445	gene-tor3a.1
MFC cluster 7	0.535879	0.00149872	ENSSSAG00000091055	K00940
MFC cluster 2	0.283987	0.00151983	ENSSSAG00000042037
RFC cluster 8	0.253382	0.00158187	gene-zbtb17	K09191; K09228; K10500
MFC cluster 7	0.436526	0.00205296	ENSSSAG00000065014	K03626
MFC cluster 7	1.04051	0.00296839	gene-hsp11
MFC cluster 7	0.270824	0.00301074	gene-strc1	K24636
MFC cluster 7	0.257691	0.00319128	gene-gbrap	K08341
MFC cluster 7	0.315915	0.00356034	ENSSSAG00000082793	K19879
MFC cluster 7	0.300159	0.00532156	ENSSSAG00000085618
MFC cluster 7	0.426344	0.00547703	gene-ybx1.1
MFC cluster 5	0.290663	0.00725773	ENSSSAG00000115296	K10352; K10356; K10357; K17751; K24220
MFC cluster 2	0.494681	0.012578	ENSSSAG00000048830
MFC cluster 7	0.417086	0.0133521	gene-rps12.1
MFC cluster 7	0.260124	0.01667	gene-vdac2.1
MFC cluster 7	0.35308	0.0226589	gene-serbp1a.1
MFC cluster 7	0.285604	0.027786	ENSSSAG00000009467	K02953
RFC cluster 9	0.267151	0.0406432	gene-rl4a	K02930
